# Supplementary material for: Overexpression of GmPHR1 Promotes Soybean Yield through Global Regulation of Nutrient Acquisition and Root Development
Source: Int J Mol Sci. 2022 Dec 3;23(23):15274. doi: 10.3390/ijms232315274 (PMC9740814; doi:10.3390/ijms232315274)
Supplement: Supplementary file 1 [file ijms-23-15274-s001.zip]

Archive with 3 entries (3 files):
- ijms-2021828-supplementary.pptx
- Supplemental Table S2.xlsx
- Supplementary Table S1.pdf
