# Supplementary material for: Overexpression of GmPHR1 Promotes Soybean Yield through Global Regulation of Nutrient Acquisition and Root Development
Source: Int J Mol Sci. 2022 Dec 3;23(23):15274. doi: 10.3390/ijms232315274 (PMC9740814; doi:10.3390/ijms232315274)
Supplement: Supplementary file 1 [file ijms-23-15274-s001.zip › Supplemental Table S2.xlsx]

## Sheet: Sheet1
Gene	baseMean	log2FoldChange	lfcSE	stat	pvalue	padj	PHR1OE_R1	PHR1OE_R2	PHR1OE_R3	WT_R1	WT_R2	WT_R3	Blast swiss prot
GLYMA.03G054100	232.587	-11.4141	1.215	-9.39432	5.75863e-21	1.16449e-17	358.495	462.43	574.598	0	0	0	sp|Q40392|TMVRN_NICGU TMV resistance protein N OS=Nicotiana glutinosa GN=N PE=1 SV=1//1.39153e-33
GLYMA.03G054300	53.6671	-9.29706	1.2347	-7.52982	5.08104e-14	3.30879e-11	132.609	95.9955	93.3976	0	0	0	-//-
GLYMA.03G057500	46.8656	-9.10284	1.24283	-7.32426	2.40213e-13	1.46495e-10	84.2855	120.769	76.1393	0	0	0	sp|Q3MI00|DNJB1_BOVIN DnaJ homolog subfamily B member 1 OS=Bos taurus GN=DNAJB1 PE=2 SV=3//1.87538e-80
GLYMA.03G054600	29.5403	-8.43779	1.25705	-6.71237	1.9149e-11	8.26657e-09	48.3237	60.9004	68.0178	0	0	0	sp|Q40392|TMVRN_NICGU TMV resistance protein N OS=Nicotiana glutinosa GN=N PE=1 SV=1//6.11879e-16
GLYMA.16G199000	20.1389	-7.88379	2.21957	-3.55194	0.000382401	0.0169071	62.9332	2.06442	55.8355	0	0	0	sp|Q9FJ93|DRE1D_ARATH Dehydration-responsive element-binding protein 1D OS=Arabidopsis thaliana GN=DREB1D PE=2 SV=1//5.72299e-44
GLYMA.06G200600	15.3245	-7.48801	1.36864	-5.47113	4.47168e-08	8.81059e-06	46.0761	11.3543	34.5165	0	0	0	sp|Q9FGH9|E70B1_ARATH Exocyst complex component EXO70B1 OS=Arabidopsis thaliana GN=EXO70B1 PE=1 SV=1//3.54604e-59
GLYMA.10G132200	26.7094	-7.32261	1.2682	-5.77403	7.73981e-09	1.93098e-06	40.4571	69.1581	49.7444	0	0.896877	0	sp|Q4JL84|MYB59_ARATH Transcription factor MYB59 OS=Arabidopsis thaliana GN=MYB59 PE=2 SV=2//4.00215e-49
GLYMA.03G054500	13.2201	-7.27625	1.32162	-5.50555	3.6802e-08	7.40298e-06	29.219	21.6764	28.4253	0	0	0	-//-
GLYMA.08G169500	10.1914	-6.89693	1.47082	-4.68918	2.74306e-06	0.000313664	42.7047	10.3221	8.12153	0	0	0	sp|Q9SK55|NAC42_ARATH Transcription factor JUNGBRUNNEN 1 OS=Arabidopsis thaliana GN=JUB1 PE=1 SV=1//2.65267e-09
GLYMA.01G216000	59.0606	-6.59346	1.53241	-4.30267	1.68753e-05	0.00140036	210.152	31.9985	108.625	0	3.58751	0	sp|Q9LN86|DRE1F_ARATH Dehydration-responsive element-binding protein 1F OS=Arabidopsis thaliana GN=DREB1F PE=2 SV=1//1.4984e-32
GLYMA.03G053500	28.4898	-6.49947	1.13737	-5.71449	1.10034e-08	2.60963e-06	32.5904	78.448	57.8659	2.03459	0	0	sp|Q40392|TMVRN_NICGU TMV resistance protein N OS=Nicotiana glutinosa GN=N PE=1 SV=1//1.87825e-30
GLYMA.17G162100	7.58287	-6.47427	1.41892	-4.56281	5.04744e-06	0.000534236	15.7333	19.612	10.1519	0	0	0	sp|Q4JL84|MYB59_ARATH Transcription factor MYB59 OS=Arabidopsis thaliana GN=MYB59 PE=2 SV=2//5.05733e-47
GLYMA.20G155100	12.7937	-6.24884	1.38457	-4.51319	6.386e-06	0.000638949	25.8476	9.28989	40.6076	1.01729	0	0	sp|Q9M0L0|DRE1A_ARATH Dehydration-responsive element-binding protein 1A OS=Arabidopsis thaliana GN=DREB1A PE=1 SV=2//1.28447e-50
GLYMA.03G068200	5.40464	-5.98297	1.66823	-3.58641	0.000335258	0.0151719	20.2285	1.03221	11.1671	0	0	0	sp|P24924|ITRY_ACACO Trypsin inhibitor OS=Acacia confusa GN=ACTI PE=1 SV=2//1.60024e-21
GLYMA.03G053600	5.05273	-5.88467	1.59187	-3.6967	0.000218422	0.0107493	17.9809	9.28989	3.04557	0	0	0	sp|Q40392|TMVRN_NICGU TMV resistance protein N OS=Nicotiana glutinosa GN=N PE=1 SV=1//9.51385e-08
GLYMA.01G009600	1924.19	-5.86956	0.260864	-22.5005	4.10417e-112	1.57686e-107	3435.48	3597.25	4318.62	57.9857	52.0189	83.8024	sp|Q9SAK5|APL_ARATH Myb family transcription factor APL OS=Arabidopsis thaliana GN=APL PE=2 SV=2//1.63571e-46
GLYMA.12G087200	102.715	-5.77104	1.26274	-4.57024	4.87155e-06	0.000519917	314.666	12.3865	278.162	3.05188	6.27814	1.74588	sp|Q9ZUX1|C94C1_ARATH Cytochrome P450 94C1 OS=Arabidopsis thaliana GN=CYP94C1 PE=2 SV=1//0
GLYMA.19G202300	3.83038	-5.48355	1.73023	-3.16926	0.0015283	0.0484079	16.8571	2.06442	4.06076	0	0	0	sp|Q9CA36|VQ8_ARATH VQ motif-containing protein 8, chloroplastic OS=Arabidopsis thaliana GN=VQ8 PE=2 SV=1//5.17388e-08
GLYMA.03G054200	3.79937	-5.48162	1.6326	-3.3576	0.000786226	0.0287691	3.37142	8.25768	11.1671	0	0	0	-//-
GLYMA.09G147200	136.322	-5.15072	0.677705	-7.60024	2.95593e-14	1.9581e-11	292.19	44.385	458.866	10.1729	3.58751	8.72942	sp|Q9FJ93|DRE1D_ARATH Dehydration-responsive element-binding protein 1D OS=Arabidopsis thaliana GN=DREB1D PE=2 SV=1//1.42481e-42
GLYMA.02G132500	14.1669	-4.9036	1.25138	-3.91856	8.90805e-05	0.00538139	52.8189	3.09663	26.395	0	2.69063	0	sp|P93007|EF112_ARATH Ethylene-responsive transcription factor ERF112 OS=Arabidopsis thaliana GN=ERF112 PE=2 SV=1//9.38513e-23
GLYMA.10G273200	9.04622	-4.85274	1.42381	-3.40828	0.000653735	0.025067	17.9809	2.06442	32.4861	0	0	1.74588	-//-
GLYMA.12G104800	79.1641	-4.78622	1.26784	-3.7751	0.000159942	0.00859461	309.047	6.19326	143.142	5.08646	6.27814	5.23765	sp|Q7XBH4|MYB4_ORYSJ Myb-related protein Myb4 OS=Oryza sativa subsp. japonica GN=MYB4 PE=2 SV=2//2.21797e-51
GLYMA.14G116400	8.36659	-4.73856	1.47898	-3.20393	0.00135566	0.0444419	17.9809	1.03221	29.4405	0	0	1.74588	-//-
GLYMA.03G016300	24.4841	-4.6952	1.03204	-4.54943	5.37925e-06	0.000563151	87.657	5.16105	48.7292	0	4.48439	0.872942	sp|Q58FX0|BAP2_ARATH BON1-associated protein 2 OS=Arabidopsis thaliana GN=BAP2 PE=1 SV=1//5.17616e-09
GLYMA.05G223000	12.4517	-4.66548	1.17201	-3.98074	6.87008e-05	0.00442136	38.2094	4.12884	29.4405	2.03459	0.896877	0	sp|Q9STR4|1A17_ARATH 1-aminocyclopropane-1-carboxylate synthase 7 OS=Arabidopsis thaliana GN=ACS7 PE=1 SV=1//0
GLYMA.20G082300	7.41941	-4.55181	1.31444	-3.46293	0.000534321	0.0216324	10.1143	10.3221	22.3342	0	0	1.74588	sp|P81391|MYB05_ANTMA Myb-related protein 305 OS=Antirrhinum majus GN=MYB305 PE=2 SV=1//1.42802e-45
GLYMA.03G111700	14.9447	-4.49307	1.12978	-3.97695	6.98054e-05	0.00446999	46.0761	3.09663	36.5469	3.05188	0.896877	0	sp|Q8L9K1|ERF99_ARATH Ethylene-responsive transcription factor 13 OS=Arabidopsis thaliana GN=ERF13 PE=2 SV=2//1.86243e-45
GLYMA.06G300200	274.429	-4.48334	1.28429	-3.49091	0.000481383	0.0201095	1083.35	21.6764	471.049	33.5707	9.86565	27.0612	sp|Q7XBH4|MYB4_ORYSJ Myb-related protein Myb4 OS=Oryza sativa subsp. japonica GN=MYB4 PE=2 SV=2//2.74749e-52
GLYMA.11G105800	70.8345	-4.46076	0.47147	-9.46138	3.03919e-21	6.90956e-18	158.457	151.735	96.4431	5.08646	7.17502	6.11059	sp|Q9FYB5|DNJ11_ARATH Chaperone protein dnaJ 11, chloroplastic OS=Arabidopsis thaliana GN=ATJ11 PE=1 SV=2//9.23915e-26
GLYMA.05G155600	193.686	-4.44594	0.469935	-9.46076	3.05725e-21	6.90956e-18	201.161	595.585	314.709	8.13834	23.3188	19.2047	sp|Q9LMR5|FK126_ARATH F-box/kelch-repeat protein At1g15670 OS=Arabidopsis thaliana GN=At1g15670 PE=2 SV=1//3.08227e-50
GLYMA.19G148400	9.79693	-4.33325	1.11584	-3.8834	0.000103005	0.0060513	31.4666	11.3543	13.1975	1.01729	0	1.74588	-//-
GLYMA.11G038600	64.9386	-4.1946	0.682088	-6.14965	7.76538e-10	2.4356e-07	227.009	25.8053	116.747	5.08646	5.38126	9.60236	sp|Q9S7M2|TI10B_ARATH Protein TIFY 10B OS=Arabidopsis thaliana GN=TIFY10B PE=1 SV=1//3.53716e-17
GLYMA.01G216600	37.7543	-4.18523	0.814299	-5.13967	2.75221e-07	4.21285e-05	98.895	14.4509	101.519	2.03459	0.896877	8.72942	sp|Q9SIA3|MATE6_ARATH MATE efflux family protein 6 OS=Arabidopsis thaliana GN=DTXL2 PE=3 SV=2//5.71274e-72
GLYMA.13G094900	248.425	-4.18225	0.379109	-11.0318	2.68477e-28	1.48314e-24	506.837	302.438	603.023	37.6398	17.0407	23.5694	sp|Q38910|XTH23_ARATH Probable xyloglucan endotransglucosylase/hydrolase protein 23 OS=Arabidopsis thaliana GN=XTH23 PE=2 SV=1//2.03265e-146
GLYMA.06G300100	38.7154	-4.12683	0.879958	-4.6898	2.73466e-06	0.000313636	130.362	12.3865	77.1545	1.01729	0.896877	10.4753	sp|Q7XBH4|MYB4_ORYSJ Myb-related protein Myb4 OS=Oryza sativa subsp. japonica GN=MYB4 PE=2 SV=2//4.50032e-52
GLYMA.13G106400	19.8294	-4.12445	0.811527	-5.08234	3.72822e-07	5.44647e-05	43.8285	44.385	24.3646	1.01729	5.38126	0	sp|Q42517|PERN_ARMRU Peroxidase N OS=Armoracia rusticana GN=HRPN PE=2 SV=1//2.96215e-124
GLYMA.01G121000	16.7095	-4.10549	0.795406	-5.1615	2.44984e-07	3.79537e-05	31.4666	26.8375	36.5469	1.01729	0.896877	3.49177	sp|Q9SDW0|TGT3A_ARATH Trihelix transcription factor GT-3a OS=Arabidopsis thaliana GN=GT-3A PE=1 SV=1//3.6004e-59
GLYMA.13G370100	68.4083	-4.08062	0.731536	-5.57816	2.4308e-08	5.21753e-06	247.238	18.5798	121.823	6.10376	4.48439	12.2212	sp|Q9SAH7|WRK40_ARATH Probable WRKY transcription factor 40 OS=Arabidopsis thaliana GN=WRKY40 PE=1 SV=1//3.95443e-79
GLYMA.02G082700	10.8673	-3.98734	1.11647	-3.57138	0.000355101	0.0159385	32.5904	7.22547	21.319	4.06917	0	0	sp|Q93Z38|TAR4_ARATH Tryptophan aminotransferase-related protein 4 OS=Arabidopsis thaliana GN=TAR4 PE=2 SV=2//2.58402e-171
GLYMA.17G049900	17.9713	-3.97945	1.01809	-3.90874	9.27796e-05	0.00556113	61.8094	3.09663	36.5469	1.01729	4.48439	0.872942	sp|Q9FEW9|OPR3_SOLLC 12-oxophytodienoate reductase 3 OS=Solanum lycopersicum GN=OPR3 PE=1 SV=1//0
GLYMA.10G046000	23.0692	-3.96868	0.923282	-4.29845	1.71999e-05	0.00142115	74.1713	7.22547	48.7292	3.05188	0	5.23765	sp|Q9LZD3|E70A1_ARATH Exocyst complex component EXO70A1 OS=Arabidopsis thaliana GN=EXO70A1 PE=1 SV=1//5.60262e-73
GLYMA.05G049900	14.9762	-3.96801	1.08076	-3.67149	0.000241138	0.0116685	44.9523	3.09663	36.5469	0	0.896877	4.36471	sp|Q9SGJ6|DRE1E_ARATH Dehydration-responsive element-binding protein 1E OS=Arabidopsis thaliana GN=DREB1E PE=2 SV=1//2.1817e-35
GLYMA.20G116700	19.5872	-3.93366	0.894901	-4.39564	1.10447e-05	0.00100319	59.5618	10.3221	40.6076	0	1.79375	5.23765	-//-
GLYMA.20G135500	7.43313	-3.93338	1.11991	-3.51222	0.00044438	0.018845	11.2381	14.4509	16.2431	0	1.79375	0.872942	-//-
GLYMA.19G232200	15.9449	-3.81319	0.798821	-4.77353	1.81029e-06	0.000216676	26.9714	37.1596	25.3798	0	1.79375	4.36471	sp|Q10LN5|SWT16_ORYSJ Bidirectional sugar transporter SWEET16 OS=Oryza sativa subsp. japonica GN=SWEET16 PE=3 SV=1//6.40328e-48
GLYMA.13G285700	29.7793	-3.81227	0.651322	-5.85312	4.82423e-09	1.26953e-06	67.4284	66.0614	33.5013	2.03459	1.79375	7.85648	sp|P51110|DFRA_VITVI Dihydroflavonol-4-reductase OS=Vitis vinifera GN=DFR PE=1 SV=1//1.30946e-25
GLYMA.01G006000	247.27	-3.75157	0.399127	-9.39946	5.48459e-21	1.16449e-17	424.799	600.746	355.317	44.7609	14.35	43.6471	-//-
GLYMA.11G039400	124.67	-3.73976	0.376448	-9.93434	2.95125e-23	8.72231e-20	173.066	296.244	226.388	20.3459	20.6282	11.3482	sp|O23553|BAM3_ARATH Beta-amylase 3, chloroplastic OS=Arabidopsis thaliana GN=BAM3 PE=1 SV=3//0
GLYMA.05G188900	154.05	-3.64133	0.333951	-10.9038	1.10572e-27	5.31038e-24	302.304	285.922	268.01	14.2421	21.5251	32.2988	sp|Q6NQG7|ATL78_ARATH RING-H2 finger protein ATL78 OS=Arabidopsis thaliana GN=ATL78 PE=2 SV=1//1.15437e-61
GLYMA.02G208300	9.9661	-3.61772	1.02267	-3.53752	0.000403898	0.0176626	13.4857	19.612	22.3342	0	0	4.36471	sp|Q9FE06|EXOL2_ARATH Protein EXORDIUM-like 2 OS=Arabidopsis thaliana GN=EXL2 PE=2 SV=1//4.28375e-131
GLYMA.20G216800	10.2711	-3.60597	0.967114	-3.72859	0.000192557	0.00992487	29.219	16.5154	11.1671	2.03459	2.69063	0	sp|O23086|ALMTA_ARATH Aluminum-activated malate transporter 10 OS=Arabidopsis thaliana GN=ALMT10 PE=3 SV=2//1.82108e-141
GLYMA.11G129700	304.591	-3.54923	1.01709	-3.4896	0.000483743	0.0201364	1129.43	63.997	490.337	40.6917	35.8751	67.2165	sp|Q5Z9Z0|BGL24_ORYSJ Beta-glucosidase 24 OS=Oryza sativa subsp. japonica GN=BGLU24 PE=2 SV=1//0
GLYMA.11G085400	38.2023	-3.47453	0.703228	-4.94083	7.77917e-07	0.000103913	91.0284	17.5476	101.519	11.1902	2.69063	5.23765	sp|P27450|CX32_ARATH Probable serine/threonine-protein kinase Cx32, chloroplastic OS=Arabidopsis thaliana GN=At4g35600 PE=1 SV=2//5.66248e-146
GLYMA.20G195900	308.507	-3.45338	0.288489	-11.9706	5.06757e-33	4.86753e-29	479.866	656.486	559.37	66.124	38.5657	50.6306	sp|Q9LY05|EF106_ARATH Ethylene-responsive transcription factor ERF106 OS=Arabidopsis thaliana GN=ERF106 PE=2 SV=1//4.54819e-34
GLYMA.11G129500	193.965	-3.44562	1.01003	-3.41142	0.000646263	0.0248798	634.951	35.0951	395.924	32.5534	25.1126	40.1553	sp|Q5Z9Z0|BGL24_ORYSJ Beta-glucosidase 24 OS=Oryza sativa subsp. japonica GN=BGLU24 PE=2 SV=1//0
GLYMA.07G168600	9.32975	-3.44498	0.935016	-3.68441	0.000229234	0.0111627	22.4761	15.4832	13.1975	3.05188	0.896877	0.872942	sp|Q9ZU95|NUD17_ARATH Nudix hydrolase 17, mitochondrial OS=Arabidopsis thaliana GN=NUDT17 PE=2 SV=1//1.33195e-60
GLYMA.17G015400	227.31	-3.44134	0.426038	-8.07753	6.60917e-16	5.90537e-13	219.142	383.982	645.661	43.7436	23.3188	48.0118	sp|O48928|C77A3_SOYBN Cytochrome P450 77A3 OS=Glycine max GN=CYP77A3 PE=2 SV=1//1.92985e-136
GLYMA.12G054100	150.449	-3.41814	1.01603	-3.36423	0.000767583	0.0282545	487.732	36.1274	301.512	43.7436	15.2469	18.3318	sp|Q5Z9Z0|BGL24_ORYSJ Beta-glucosidase 24 OS=Oryza sativa subsp. japonica GN=BGLU24 PE=2 SV=1//8.16076e-16
GLYMA.01G224800	60.251	-3.40718	0.528623	-6.4454	1.15297e-10	4.52022e-08	144.971	49.5461	136.036	6.10376	15.2469	9.60236	sp|Q8H0Y8|WRK41_ARATH Probable WRKY transcription factor 41 OS=Arabidopsis thaliana GN=WRKY41 PE=2 SV=2//2.36689e-53
GLYMA.08G032800	131.096	-3.4055	0.354381	-9.60972	7.27459e-22	1.99641e-18	228.133	282.826	208.114	17.294	17.0407	33.1718	-//-
GLYMA.03G201300	28.2992	-3.37017	0.721239	-4.67274	2.97201e-06	0.000336837	65.1808	12.3865	77.1545	7.12105	3.58751	4.36471	sp|Q9SJ52|YLS9_ARATH Protein YLS9 OS=Arabidopsis thaliana GN=YLS9 PE=2 SV=1//3.15883e-32
GLYMA.08G141900	13.737	-3.35832	0.818914	-4.10095	4.11466e-05	0.0028956	30.3428	11.3543	33.5013	1.01729	3.58751	2.61883	-//-
GLYMA.11G208700	200.156	-3.34314	0.364779	-9.16482	4.96274e-20	8.66698e-17	284.323	441.786	367.499	20.3459	53.8126	33.1718	-//-
GLYMA.11G096600	53.9902	-3.34238	0.75641	-4.41874	9.92789e-06	0.000921352	183.181	10.3221	101.519	5.08646	9.86565	13.9671	sp|Q9FIW5|NAC94_ARATH Putative NAC domain-containing protein 94 OS=Arabidopsis thaliana GN=ANAC094 PE=3 SV=1//1.28502e-50
GLYMA.09G218600	658.375	-3.32663	0.245714	-13.5387	9.24534e-42	1.77608e-37	1414.87	1011.57	1165.44	137.334	104.935	116.101	sp|Q949P1|ABAH1_ARATH Abscisic acid 8&apos;-hydroxylase 1 OS=Arabidopsis thaliana GN=CYP707A1 PE=2 SV=1//8.89571e-15
GLYMA.13G095000	238.22	-3.2934	0.370755	-8.88295	6.51118e-19	9.62177e-16	494.475	254.956	547.188	61.0376	35.8751	35.7906	sp|Q38910|XTH23_ARATH Probable xyloglucan endotransglucosylase/hydrolase protein 23 OS=Arabidopsis thaliana GN=XTH23 PE=2 SV=1//3.32372e-150
GLYMA.13G103100	148.963	-3.27782	0.29714	-11.0312	2.70216e-28	1.48314e-24	295.561	234.312	280.193	31.5361	25.1126	27.0612	sp|Q38910|XTH23_ARATH Probable xyloglucan endotransglucosylase/hydrolase protein 23 OS=Arabidopsis thaliana GN=XTH23 PE=2 SV=1//1.26668e-148
GLYMA.03G016400	56.0188	-3.27674	0.745596	-4.39479	1.1088e-05	0.00100475	105.638	16.5154	182.734	3.05188	8.96877	19.2047	sp|Q58FX0|BAP2_ARATH BON1-associated protein 2 OS=Arabidopsis thaliana GN=BAP2 PE=1 SV=1//4.9903e-11
GLYMA.05G136100	18.2848	-3.26292	0.784516	-4.15916	3.19425e-05	0.00239077	37.0856	12.3865	49.7444	6.10376	0.896877	3.49177	sp|Q9ZPS3|DCE4_ARATH Glutamate decarboxylase 4 OS=Arabidopsis thaliana GN=GAD4 PE=1 SV=1//0
GLYMA.17G128900	188.338	-3.26069	0.5375	-6.06639	1.30815e-09	3.80426e-07	265.219	114.575	643.631	26.4496	26.9063	53.2494	sp|Q8RYJ8|CML19_ORYSJ Putative calcium-binding protein CML19 OS=Oryza sativa subsp. japonica GN=CML19 PE=3 SV=1//6.07289e-26
GLYMA.01G231000	137.349	-3.23701	0.470053	-6.88649	5.7185e-12	2.7497e-09	309.047	100.124	336.028	23.3977	18.8344	36.6636	sp|Q9LQ28|ERF22_ARATH Ethylene-responsive transcription factor ERF022 OS=Arabidopsis thaliana GN=ERF022 PE=2 SV=1//1.02506e-32
GLYMA.11G042000	70.6421	-3.19143	0.565966	-5.6389	1.71137e-08	3.84519e-06	96.6474	205.41	80.2001	5.08646	26.9063	9.60236	sp|Q9LQL2|PTR14_ARATH Protein NRT1/ PTR FAMILY 7.3 OS=Arabidopsis thaliana GN=NPF7.3 PE=1 SV=2//0
GLYMA.05G047100	80.1798	-3.15637	0.686957	-4.59472	4.33331e-06	0.000467669	239.371	15.4832	177.658	19.3286	16.1438	13.0941	sp|Q8RYK0|CML31_ORYSJ Probable calcium-binding protein CML31 OS=Oryza sativa subsp. japonica GN=CML31 PE=2 SV=1//8.89358e-34
GLYMA.11G129900	95.4832	-3.14145	0.599259	-5.24222	1.58655e-07	2.58292e-05	274.209	38.1918	202.023	28.4842	11.6594	18.3318	sp|Q5Z9Z0|BGL24_ORYSJ Beta-glucosidase 24 OS=Oryza sativa subsp. japonica GN=BGLU24 PE=2 SV=1//0
GLYMA.03G201500	61.962	-3.13564	0.651928	-4.80979	1.51087e-06	0.000186055	162.952	17.5476	153.294	13.2248	11.6594	13.0941	sp|Q9SJ52|YLS9_ARATH Protein YLS9 OS=Arabidopsis thaliana GN=YLS9 PE=2 SV=1//8.25492e-52
GLYMA.01G203400	123.008	-3.1208	0.35904	-8.69206	3.55933e-18	4.55843e-15	179.809	294.18	187.81	29.5015	17.9375	28.8071	sp|O23553|BAM3_ARATH Beta-amylase 3, chloroplastic OS=Arabidopsis thaliana GN=BAM3 PE=1 SV=3//0
GLYMA.05G227200	19.7943	-3.12027	0.805996	-3.87132	0.000108246	0.00631097	58.438	15.4832	32.4861	7.12105	0	5.23765	sp|Q4PSU4|AGL61_ARATH Agamous-like MADS-box protein AGL61 OS=Arabidopsis thaliana GN=AGL61 PE=1 SV=1//5.17992e-25
GLYMA.15G071300	513.553	-3.11306	0.398845	-7.80518	5.94151e-15	4.857e-12	1295.75	809.253	656.829	144.456	49.3283	125.704	sp|P24805|TSJT1_TOBAC Stem-specific protein TSJT1 OS=Nicotiana tabacum GN=TSJT1 PE=2 SV=1//2.19619e-30
GLYMA.13G267300	14.3883	-3.09791	0.769599	-4.02536	5.68893e-05	0.00382123	20.2285	25.8053	31.4709	0	3.58751	5.23765	-//-
GLYMA.17G222300	11.84	-3.0961	0.896419	-3.45386	0.000552633	0.0222332	37.0856	7.22547	19.2886	3.05188	0.896877	3.49177	sp|Q9SAH7|WRK40_ARATH Probable WRKY transcription factor 40 OS=Arabidopsis thaliana GN=WRKY40 PE=1 SV=1//1.5157e-56
GLYMA.18G020600	94.3604	-3.07802	0.550937	-5.58688	2.31183e-08	5.01823e-06	303.428	63.997	139.081	10.1729	22.4219	27.0612	-//-
GLYMA.07G125600	222.058	-3.07758	0.346829	-8.8735	7.08832e-19	1.00867e-15	392.209	475.849	322.831	63.0721	26.0094	52.3765	-//-
GLYMA.16G177800	14.6308	-3.06598	0.731313	-4.19244	2.75973e-05	0.00209549	16.8571	29.9341	31.4709	5.08646	2.69063	1.74588	sp|Q9LTD9|Y5278_ARATH Uncharacterized protein PAM68-like OS=Arabidopsis thaliana GN=At5g52780 PE=2 SV=1//8.6496e-18
GLYMA.15G015100	353.531	-3.06059	0.402444	-7.60502	2.84869e-14	1.92017e-11	894.551	279.729	719.77	88.5045	59.1939	79.4377	sp|O64793|Y1675_ARATH G-type lectin S-receptor-like serine/threonine-protein kinase At1g67520 OS=Arabidopsis thaliana GN=At1g67520 PE=2 SV=3//2.80817e-97
GLYMA.07G258100	82.1254	-3.04311	0.419267	-7.25815	3.92422e-13	2.25034e-10	198.914	131.091	109.641	15.2594	11.6594	26.1883	-//-
GLYMA.14G212200	295.557	-3.03273	0.869763	-3.48684	0.000488758	0.0203231	758.57	89.8023	731.953	45.7782	54.7095	92.5318	sp|Q9C8D1|PUB20_ARATH U-box domain-containing protein 20 OS=Arabidopsis thaliana GN=PUB20 PE=2 SV=1//1.54798e-99
GLYMA.13G242100	22.3521	-3.03016	0.792535	-3.82338	0.000131637	0.00734054	37.0856	49.5461	32.4861	13.2248	0.896877	0.872942	sp|P24805|TSJT1_TOBAC Stem-specific protein TSJT1 OS=Nicotiana tabacum GN=TSJT1 PE=2 SV=1//6.28224e-30
GLYMA.06G114200	45.3256	-3.01049	0.708374	-4.24986	2.13907e-05	0.00169804	100.019	26.8375	114.717	22.3804	5.38126	2.61883	sp|Q0IU52|ASP1_ORYSJ Aspartic proteinase Asp1 OS=Oryza sativa subsp. japonica GN=ASP1 PE=2 SV=1//1.05965e-87
GLYMA.01G204400	125.104	-3.00514	0.597172	-5.03228	4.84685e-07	6.86576e-05	387.714	46.4495	233.494	17.294	40.3595	25.3153	sp|Q9S7M2|TI10B_ARATH Protein TIFY 10B OS=Arabidopsis thaliana GN=TIFY10B PE=1 SV=1//6.78168e-16
GLYMA.07G076600	45.9925	-2.99301	0.699428	-4.27922	1.87546e-05	0.00152663	98.895	15.4832	130.96	5.08646	8.0719	17.4588	sp|Q58FX0|BAP2_ARATH BON1-associated protein 2 OS=Arabidopsis thaliana GN=BAP2 PE=1 SV=1//4.65782e-12
GLYMA.16G008500	320.989	-2.99117	0.49316	-6.06532	1.3169e-09	3.80426e-07	876.57	212.635	621.297	108.85	35.8751	70.7083	sp|Q9CAH1|Y1725_ARATH Putative receptor-like protein kinase At1g72540 OS=Arabidopsis thaliana GN=At1g72540 PE=2 SV=1//1.69218e-163
GLYMA.05G184500	156.955	-2.97877	0.440959	-6.75521	1.42629e-11	6.22723e-09	389.961	174.443	271.056	50.8646	15.2469	40.1553	sp|Q93WU9|WRK51_ARATH Probable WRKY transcription factor 51 OS=Arabidopsis thaliana GN=WRKY51 PE=1 SV=1//1.34033e-36
GLYMA.13G033200	11.8751	-2.95954	0.836643	-3.5374	0.000404088	0.0176626	22.4761	14.4509	26.395	0	2.69063	5.23765	sp|Q3ECH2|Y1670_ARATH Probable receptor-like protein kinase At1g67000 OS=Arabidopsis thaliana GN=At1g67000 PE=2 SV=2//8.87825e-92
GLYMA.19G254800	38.4689	-2.95648	0.712195	-4.15122	3.30705e-05	0.00243878	66.3046	14.4509	123.853	5.08646	6.27814	14.84	sp|Q8H0Y8|WRK41_ARATH Probable WRKY transcription factor 41 OS=Arabidopsis thaliana GN=WRKY41 PE=2 SV=2//2.33162e-44
GLYMA.10G056400	8.12901	-2.94282	0.931611	-3.15886	0.0015839	0.0496043	13.4857	9.28989	20.3038	3.05188	0.896877	1.74588	sp|Q9ZUZ3|SAU32_ARATH Auxin-responsive protein SAUR32 OS=Arabidopsis thaliana GN=SAUR32 PE=2 SV=1//8.7868e-11
GLYMA.08G179800	8.04842	-2.93531	0.928649	-3.16084	0.00157315	0.0493404	19.1047	14.4509	9.13672	2.03459	2.69063	0.872942	sp|P22196|PER2_ARAHY Cationic peroxidase 2 OS=Arachis hypogaea GN=PNC2 PE=2 SV=1//6.39916e-07
GLYMA.16G003500	19.7294	-2.9322	0.611713	-4.79343	1.63951e-06	0.000199419	39.3333	33.0307	32.4861	2.03459	5.38126	6.11059	sp|Q65KJ5|FOSB_BACLD Metallothiol transferase FosB OS=Bacillus licheniformis (strain ATCC 14580 / DSM 13 / JCM 2505 / NBRC 12200 / NCIMB 9375 / NRRL NRS-1264 / Gibson 46) GN=fosB PE=3 SV=1//1.09606e-06
GLYMA.13G092500	202.143	-2.92529	0.318368	-9.18839	3.98772e-20	7.29581e-17	307.923	399.465	364.454	46.7955	30.4938	63.7247	sp|Q9ZV48|TPS11_ARATH Probable alpha,alpha-trehalose-phosphate synthase [UDP-forming] 11 OS=Arabidopsis thaliana GN=TPS11 PE=2 SV=1//0
GLYMA.11G129600	111.962	-2.90333	0.62399	-4.65286	3.27369e-06	0.000367773	327.028	31.9985	233.494	32.5534	16.1438	30.553	sp|Q5Z9Z0|BGL24_ORYSJ Beta-glucosidase 24 OS=Oryza sativa subsp. japonica GN=BGLU24 PE=2 SV=1//0
GLYMA.18G045200	317.745	-2.89781	0.319114	-9.08079	1.07786e-19	1.80055e-16	613.599	555.329	512.671	41.709	92.3784	90.7859	-//-
GLYMA.01G153300	1349.51	-2.88578	0.22636	-12.7486	3.17225e-37	4.0627e-33	2149.84	2344.15	2638.48	272.634	382.07	309.894	sp|Q949P1|ABAH1_ARATH Abscisic acid 8&apos;-hydroxylase 1 OS=Arabidopsis thaliana GN=CYP707A1 PE=2 SV=1//9.09657e-15
GLYMA.17G064900	176.577	-2.84648	0.280737	-10.1393	3.69691e-24	1.18366e-20	288.818	332.372	308.618	49.8473	46.6376	33.1718	sp|Q38910|XTH23_ARATH Probable xyloglucan endotransglucosylase/hydrolase protein 23 OS=Arabidopsis thaliana GN=XTH23 PE=2 SV=1//1.47902e-133
GLYMA.13G279900	91.1181	-2.84569	0.559891	-5.08258	3.72349e-07	5.44647e-05	86.5332	202.313	190.856	34.5879	4.48439	27.9341	sp|Q9LDY8|NAC55_ARATH NAC domain-containing protein 55 OS=Arabidopsis thaliana GN=NAC055 PE=2 SV=1//1.80145e-115
GLYMA.10G194200	216.167	-2.82405	0.317168	-8.90393	5.39025e-19	8.28395e-16	384.342	322.05	430.441	44.7609	39.4626	75.9459	sp|Q9LY05|EF106_ARATH Ethylene-responsive transcription factor ERF106 OS=Arabidopsis thaliana GN=ERF106 PE=2 SV=1//1.7205e-27
GLYMA.08G218600	324.563	-2.79108	0.436334	-6.39666	1.58809e-10	6.04119e-08	959.731	229.151	512.671	88.5045	72.6471	84.6754	sp|Q9SAH7|WRK40_ARATH Probable WRKY transcription factor 40 OS=Arabidopsis thaliana GN=WRKY40 PE=1 SV=1//1.1233e-58
GLYMA.19G108800	26.2653	-2.78864	0.761218	-3.66339	0.000248896	0.0119714	19.1047	55.7393	62.9418	4.06917	0.896877	14.84	sp|D2SMN4|NAMB1_HORVS NAC transcription factor NAM-B1 OS=Hordeum vulgare subsp. spontaneum GN=NAM-B1 PE=3 SV=1//3.55412e-79
GLYMA.13G251400	19.5917	-2.78729	0.660778	-4.2182	2.46257e-05	0.00191527	22.4761	56.7716	23.3494	6.10376	4.48439	4.36471	-//-
GLYMA.02G002000	63.2966	-2.77523	0.403006	-6.88632	5.72541e-12	2.7497e-09	116.876	131.091	83.2457	20.3459	10.7625	17.4588	sp|P23525|IN37_SPIOL 2-methyl-6-phytyl-1,4-hydroquinone methyltransferase, chloroplastic OS=Spinacia oleracea PE=1 SV=1//1.99489e-170
GLYMA.04G069500	175.139	-2.70994	0.381777	-7.09823	1.26363e-12	6.65066e-10	271.961	175.476	463.942	51.8819	43.0501	44.52	sp|Q9XI23|BOR4_ARATH Boron transporter 4 OS=Arabidopsis thaliana GN=BOR4 PE=2 SV=1//0
GLYMA.10G013700	123.861	-2.70855	0.343443	-7.88644	3.10919e-15	2.65463e-12	236	181.669	226.388	46.7955	30.4938	21.8235	sp|Q8LGG8|USPAL_ARATH Universal stress protein A-like protein OS=Arabidopsis thaliana GN=At3g01520 PE=1 SV=2//1.43432e-11
GLYMA.12G172300	151.072	-2.69285	0.32077	-8.39498	4.6597e-17	4.83866e-14	302.304	293.148	189.841	34.5879	37.6688	48.8847	-//-
GLYMA.17G226500	301.265	-2.68245	0.26206	-10.236	1.36753e-24	5.25419e-21	568.646	501.654	493.383	95.6255	60.9877	87.2942	-//-
GLYMA.01G051300	78.8747	-2.67847	0.392378	-6.82623	8.71749e-12	3.98732e-09	150.59	149.67	108.625	32.5534	14.35	17.4588	sp|O49255|NAC29_ARATH NAC transcription factor 29 OS=Arabidopsis thaliana GN=NAC029 PE=2 SV=1//3.65592e-108
GLYMA.12G100500	38.0168	-2.67643	0.54089	-4.94819	7.4905e-07	0.00010098	53.9427	59.8682	83.2457	15.2594	2.69063	13.0941	sp|P45457|ACEA2_SOYBN Isocitrate lyase 2 (Fragment) OS=Glycine max GN=ICL2 PE=2 SV=1//0
GLYMA.13G095300	236.564	-2.67168	0.316075	-8.45269	2.84677e-17	3.03821e-14	525.942	284.89	416.228	54.9338	78.0283	59.36	sp|Q38910|XTH23_ARATH Probable xyloglucan endotransglucosylase/hydrolase protein 23 OS=Arabidopsis thaliana GN=XTH23 PE=2 SV=1//1.35703e-135
GLYMA.03G040900	20.4528	-2.66369	0.595488	-4.47311	7.70886e-06	0.000742311	41.5809	24.773	39.5924	6.10376	7.17502	3.49177	sp|Q9LZX1|LOR15_ARATH Protein LURP-one-related 15 OS=Arabidopsis thaliana GN=At5g01750 PE=1 SV=1//2.35985e-89
GLYMA.11G236500	20.0576	-2.65993	0.625471	-4.25268	2.11227e-05	0.00168372	40.4571	41.2884	22.3342	3.05188	4.48439	8.72942	-//-
GLYMA.14G098200	251.179	-2.65487	0.287276	-9.24154	2.42984e-20	4.66784e-17	355.123	553.265	391.864	80.3661	60.9877	65.4706	-//-
GLYMA.20G220800	69.2937	-2.65047	0.378484	-7.00286	2.50795e-12	1.28477e-09	139.352	103.221	115.732	26.4496	17.0407	13.9671	sp|Q9SFF9|GL17_ARATH Germin-like protein subfamily 1 member 7 OS=Arabidopsis thaliana GN=At3g05950 PE=2 SV=1//1.39553e-97
GLYMA.02G040700	939.726	-2.63327	0.421734	-6.24392	4.26733e-10	1.4257e-07	1549.73	985.761	2320.73	113.937	309.423	358.779	sp|Q9SJY5|PUMP5_ARATH Mitochondrial uncoupling protein 5 OS=Arabidopsis thaliana GN=PUMP5 PE=2 SV=1//1.54098e-148
GLYMA.03G001500	135.223	-2.63269	0.404126	-6.51453	7.29193e-11	2.94909e-08	292.19	129.026	277.147	52.8992	26.9063	33.1718	sp|P27061|PPA1_SOLLC Acid phosphatase 1 OS=Solanum lycopersicum GN=APS1 PE=2 SV=1//1.37756e-58
GLYMA.02G024200	120.48	-2.63188	0.440205	-5.97876	2.24847e-09	6.26002e-07	265.219	111.479	245.676	40.6917	17.0407	42.7741	-//-
GLYMA.02G239800	15.3643	-2.63151	0.731971	-3.5951	0.000324265	0.0148493	28.0952	38.1918	13.1975	2.03459	7.17502	3.49177	-//-
GLYMA.07G208700	547.759	-2.62624	0.257604	-10.1949	2.0904e-24	7.30139e-21	834.989	1114.79	879.155	120.041	154.263	183.318	-//-
GLYMA.13G181000	98.1777	-2.62494	0.410682	-6.39165	1.64106e-10	6.1815e-08	176.438	186.83	143.142	44.7609	13.4532	24.4424	sp|P24805|TSJT1_TOBAC Stem-specific protein TSJT1 OS=Nicotiana tabacum GN=TSJT1 PE=2 SV=1//1.94314e-31
GLYMA.11G185700	245.229	-2.62213	0.543753	-4.82228	1.41928e-06	0.000175904	649.561	107.35	508.611	107.833	42.1532	55.8683	sp|Q9ZUX1|C94C1_ARATH Cytochrome P450 94C1 OS=Arabidopsis thaliana GN=CYP94C1 PE=2 SV=1//0
GLYMA.11G096700	1456.86	-2.61463	0.30173	-8.66547	4.49641e-18	5.57279e-15	3236.56	1757.85	2519.7	478.128	292.382	456.549	sp|Q9SVE5|EXLA2_ARATH Expansin-like A2 OS=Arabidopsis thaliana GN=EXLA2 PE=2 SV=1//7.57607e-86
GLYMA.10G169300	52.3935	-2.60704	0.478068	-5.45329	4.94465e-08	9.64358e-06	119.124	44.385	106.595	14.2421	12.5563	17.4588	sp|Q9ZVQ6|P2B10_ARATH F-box protein PP2-B10 OS=Arabidopsis thaliana GN=PP2B10 PE=1 SV=1//2.36849e-52
GLYMA.06G164100	11.8264	-2.6031	0.774565	-3.36073	0.000777371	0.0285539	17.9809	25.8053	17.2582	1.01729	6.27814	2.61883	-//-
GLYMA.02G148200	75.2349	-2.59882	0.472981	-5.49455	3.91718e-08	7.83864e-06	176.438	52.6427	158.37	22.3804	20.6282	20.9506	sp|P13917|7SB1_SOYBN Basic 7S globulin OS=Glycine max GN=BG PE=1 SV=2//2.12382e-86
GLYMA.17G141200	423.715	-2.58601	0.339665	-7.61341	2.66952e-14	1.83153e-11	459.637	872.217	847.684	102.747	93.2752	166.732	sp|Q766C3|NEP1_NEPGR Aspartic proteinase nepenthesin-1 OS=Nepenthes gracilis GN=nep1 PE=1 SV=1//1.61987e-25
GLYMA.16G178500	174.034	-2.58011	0.603348	-4.27632	1.90005e-05	0.00154338	488.856	51.6105	354.302	37.6398	34.9782	76.8189	-//-
GLYMA.12G075600	9.58045	-2.57766	0.806787	-3.19497	0.00139845	0.0454315	13.4857	16.5154	19.2886	2.03459	1.79375	4.36471	-//-
GLYMA.08G145300	17.014	-2.5674	0.672856	-3.81568	0.000135811	0.00756231	16.8571	26.8375	43.6532	4.06917	7.17502	3.49177	sp|Q9FH54|EF114_ARATH Ethylene-responsive transcription factor ERF114 OS=Arabidopsis thaliana GN=ERF114 PE=1 SV=1//4.37368e-26
GLYMA.06G142000	352.318	-2.55048	0.449335	-5.67613	1.37778e-08	3.1698e-06	997.941	270.439	537.036	149.542	68.1627	90.7859	sp|Q9LY00|WRK70_ARATH Probable WRKY transcription factor 70 OS=Arabidopsis thaliana GN=WRKY70 PE=2 SV=1//5.28731e-42
GLYMA.17G065100	526.26	-2.53223	0.304392	-8.31898	8.87201e-17	8.9703e-14	1110.32	657.518	923.824	208.545	124.666	132.687	sp|Q38910|XTH23_ARATH Probable xyloglucan endotransglucosylase/hydrolase protein 23 OS=Arabidopsis thaliana GN=XTH23 PE=2 SV=1//6.7732e-149
GLYMA.08G146600	245.795	-2.51663	0.287836	-8.74329	2.26412e-18	2.99965e-15	451.771	440.754	363.438	49.8473	83.4096	85.5483	sp|Q6NQG7|ATL78_ARATH RING-H2 finger protein ATL78 OS=Arabidopsis thaliana GN=ATL78 PE=2 SV=1//1.06261e-65
GLYMA.18G005000	127.408	-2.49961	0.323356	-7.73023	1.07356e-14	8.24942e-12	213.523	232.247	204.053	33.5707	27.8032	53.2494	-//-
GLYMA.07G043000	36.4126	-2.49804	0.468376	-5.3334	9.63897e-08	1.72251e-05	62.9332	69.1581	53.8051	6.10376	10.7625	15.713	-//-
GLYMA.05G225900	112.404	-2.49694	0.322414	-7.74451	9.59523e-15	7.68038e-12	209.028	220.893	143.142	31.5361	32.2876	37.5365	-//-
GLYMA.07G039700	275.307	-2.49389	0.491284	-5.07627	3.84921e-07	5.55979e-05	681.027	222.957	498.459	139.369	34.0813	75.9459	sp|Q9CAH1|Y1725_ARATH Putative receptor-like protein kinase At1g72540 OS=Arabidopsis thaliana GN=At1g72540 PE=2 SV=1//3.60872e-152
GLYMA.05G033600	16.3119	-2.48152	0.710968	-3.49035	0.000482395	0.0201209	37.0856	13.4187	32.4861	6.10376	1.79375	6.98353	-//-
GLYMA.06G147100	19.3826	-2.47733	0.580705	-4.26607	1.98944e-05	0.00159909	37.0856	30.9663	30.4557	7.12105	7.17502	3.49177	sp|Q93WU9|WRK51_ARATH Probable WRKY transcription factor 51 OS=Arabidopsis thaliana GN=WRKY51 PE=1 SV=1//1.18407e-29
GLYMA.18G141500	15.9632	-2.46496	0.675101	-3.65125	0.000260966	0.0124245	39.3333	15.4832	26.395	3.05188	6.27814	5.23765	sp|Q9CAL3|CRK2_ARATH Cysteine-rich receptor-like protein kinase 2 OS=Arabidopsis thaliana GN=CRK2 PE=2 SV=1//0
GLYMA.12G112000	297.427	-2.44517	0.308991	-7.91339	2.50475e-15	2.18716e-12	411.313	679.194	417.243	91.5563	72.6471	112.609	sp|Q6R567|RMA1_CAPAN E3 ubiquitin-protein ligase RMA1H1 OS=Capsicum annuum GN=RMA1H1 PE=1 SV=1//4.04503e-62
GLYMA.16G011400	131.754	-2.44052	0.295749	-8.25201	1.55752e-16	1.5344e-13	238.247	241.537	187.81	41.709	34.0813	47.1389	-//-
GLYMA.18G086600	411.065	-2.43916	0.38064	-6.40805	1.4739e-10	5.66287e-08	926.017	359.209	796.925	168.871	88.7909	126.577	sp|Q39214|RPM1_ARATH Disease resistance protein RPM1 OS=Arabidopsis thaliana GN=RPM1 PE=1 SV=1//9.36077e-110
GLYMA.10G168900	58.7255	-2.41596	0.407285	-5.93186	2.9952e-09	8.1616e-07	126.99	75.3513	94.4128	20.3459	12.5563	22.6965	sp|Q9SFF9|GL17_ARATH Germin-like protein subfamily 1 member 7 OS=Arabidopsis thaliana GN=At3g05950 PE=2 SV=1//1.77253e-90
GLYMA.13G157400	132.007	-2.40974	0.583382	-4.13064	3.61756e-05	0.0026077	366.361	49.5461	250.752	42.7263	22.4219	60.233	-//-
GLYMA.19G102400	54.5441	-2.39857	0.421876	-5.68549	1.30437e-08	3.01899e-06	105.638	110.446	58.8811	21.3631	14.35	16.5859	sp|Q03200|LIRP1_ORYSJ Light-regulated protein OS=Oryza sativa subsp. japonica GN=LIR1 PE=2 SV=1//4.53569e-11
GLYMA.08G158100	323.092	-2.35357	0.523513	-4.49573	6.93322e-06	0.000686049	825.998	159.993	635.51	88.5045	59.1939	169.351	-//-
GLYMA.02G242900	110.304	-2.33691	0.570947	-4.09305	4.25739e-05	0.00297406	238.247	48.5139	265.98	17.294	37.6688	54.1224	sp|Q9C8D1|PUB20_ARATH U-box domain-containing protein 20 OS=Arabidopsis thaliana GN=PUB20 PE=2 SV=1//2.2291e-89
GLYMA.13G032700	85.6783	-2.33691	0.553173	-4.22456	2.39409e-05	0.00188105	241.619	40.2562	147.203	35.6052	18.8344	30.553	sp|Q3ECH2|Y1670_ARATH Probable receptor-like protein kinase At1g67000 OS=Arabidopsis thaliana GN=At1g67000 PE=2 SV=2//3.97595e-91
GLYMA.08G142400	116.431	-2.32176	0.419937	-5.52884	3.22364e-08	6.65889e-06	231.504	119.736	230.448	61.0376	32.2876	23.5694	sp|Q93WU9|WRK51_ARATH Probable WRKY transcription factor 51 OS=Arabidopsis thaliana GN=WRKY51 PE=1 SV=1//8.52176e-36
GLYMA.04G050300	332.172	-2.32093	0.463936	-5.00269	5.65363e-07	7.77955e-05	210.152	863.96	586.78	69.1759	105.832	157.13	sp|O82307|C3H23_ARATH Zinc finger CCCH domain-containing protein 23 OS=Arabidopsis thaliana GN=At2g25900 PE=2 SV=1//2.05386e-58
GLYMA.07G139300	53.6337	-2.31918	0.418602	-5.5403	3.01946e-08	6.30492e-06	89.9046	90.8345	87.3064	20.3459	8.96877	24.4424	-//-
GLYMA.10G230600	158.752	-2.30979	0.531431	-4.34635	1.38421e-05	0.00120323	436.037	73.2869	283.238	69.1759	32.2876	58.4871	-//-
GLYMA.09G131100	173.702	-2.30901	0.513807	-4.49392	6.99238e-06	0.000688857	463.009	77.4158	326.891	54.9338	46.6376	73.3271	-//-
GLYMA.11G107000	18.7404	-2.30448	0.679565	-3.39112	0.000696082	0.0262455	40.4571	31.9985	21.319	1.01729	7.17502	10.4753	sp|Q38967|AAP2_ARATH Amino acid permease 2 OS=Arabidopsis thaliana GN=AAP2 PE=1 SV=1//0
GLYMA.18G054100	33.7988	-2.30038	0.581878	-3.95338	7.70559e-05	0.00481118	62.9332	46.4495	58.8811	21.3631	2.69063	10.4753	sp|Q9LVL5|WNK4_ARATH Probable serine/threonine-protein kinase WNK4 OS=Arabidopsis thaliana GN=WNK4 PE=1 SV=1//0
GLYMA.19G258800	103.51	-2.2961	0.411581	-5.57872	2.42296e-08	5.21753e-06	182.057	147.606	186.795	18.3113	27.8032	58.4871	sp|Q9ZUZ3|SAU32_ARATH Auxin-responsive protein SAUR32 OS=Arabidopsis thaliana GN=SAUR32 PE=2 SV=1//7.68884e-24
GLYMA.08G062800	79.1526	-2.29481	0.598585	-3.83372	0.000126221	0.00714218	223.638	29.9341	141.112	20.3459	19.7313	40.1553	sp|Q9ASS4|Y5838_ARATH Probably inactive leucine-rich repeat receptor-like protein kinase At5g48380 OS=Arabidopsis thaliana GN=At5g48380 PE=1 SV=1//4.21448e-40
GLYMA.15G074800	264.767	-2.2743	0.294408	-7.72499	1.11862e-14	8.42713e-12	429.294	563.587	323.846	78.3315	88.7909	104.753	-//-
GLYMA.14G158200	21.2704	-2.26709	0.641235	-3.5355	0.000407007	0.0177498	33.7142	35.0951	36.5469	14.2421	6.27814	1.74588	sp|Q9LMP1|WAK2_ARATH Wall-associated receptor kinase 2 OS=Arabidopsis thaliana GN=WAK2 PE=1 SV=1//0
GLYMA.05G215900	287.199	-2.26654	0.538971	-4.2053	2.60731e-05	0.00200659	669.789	110.446	646.677	67.1413	81.6158	147.527	sp|Q8H0Y8|WRK41_ARATH Probable WRKY transcription factor 41 OS=Arabidopsis thaliana GN=WRKY41 PE=2 SV=2//5.1263e-68
GLYMA.01G128100	213.721	-2.25828	0.541422	-4.17101	3.03248e-05	0.00229352	601.237	88.7701	370.545	96.6428	43.947	81.1836	sp|Q8S8P5|WRK33_ARATH Probable WRKY transcription factor 33 OS=Arabidopsis thaliana GN=WRKY33 PE=1 SV=2//1.45709e-94
GLYMA.07G023300	341.878	-2.24327	0.495897	-4.52367	6.0776e-06	0.00062103	983.331	174.443	536.021	95.6255	96.8627	164.986	sp|Q9SAH7|WRK40_ARATH Probable WRKY transcription factor 40 OS=Arabidopsis thaliana GN=WRKY40 PE=1 SV=1//5.52657e-73
GLYMA.15G169100	227.582	-2.24193	0.568206	-3.94562	7.95922e-05	0.00492491	471.999	363.338	291.36	171.922	19.7313	47.1389	sp|P35694|XTH2_SOYBN Xyloglucan endotransglucosylase/hydrolase 2 OS=Glycine max PE=2 SV=1//1.95077e-134
GLYMA.02G039000	80.7666	-2.23337	0.532311	-4.19561	2.72135e-05	0.00207454	56.1904	216.764	126.899	12.2075	35.8751	36.6636	-//-
GLYMA.02G255200	112.29	-2.23047	0.298946	-7.4611	8.58052e-14	5.40446e-11	188.8	171.347	194.917	48.83	33.1845	36.6636	-//-
GLYMA.15G132600	134.786	-2.22625	0.329214	-6.7623	1.35818e-11	5.99801e-09	265.219	194.055	207.099	49.8473	31.3907	61.1059	sp|A6P6W0|CASL1_CANSA Cannabidiolic acid synthase-like 1 OS=Cannabis sativa GN=CBDAS2 PE=2 SV=1//3.25e-150
GLYMA.13G107900	226.594	-2.22367	0.284227	-7.82358	5.13416e-15	4.28825e-12	387.714	450.044	282.223	75.2797	72.6471	91.6589	sp|Q93ZH2|NFYA3_ARATH Nuclear transcription factor Y subunit A-3 OS=Arabidopsis thaliana GN=NFYA3 PE=2 SV=2//6.05542e-36
GLYMA.08G152500	1199.69	-2.21483	0.365798	-6.05479	1.40604e-09	4.00158e-07	2357.75	1832.17	1731.92	672.43	222.426	381.476	sp|Q66GR3|BH130_ARATH Transcription factor bHLH130 OS=Arabidopsis thaliana GN=BHLH130 PE=1 SV=1//2.14204e-37
GLYMA.01G012200	225.101	-2.21455	0.355584	-6.22791	4.72691e-10	1.55305e-07	486.609	357.145	266.995	116.989	57.4001	65.4706	sp|Q6WQJ1|DGLA_MOUSE Sn1-specific diacylglycerol lipase alpha OS=Mus musculus GN=Dagla PE=1 SV=2//6.31677e-14
GLYMA.13G095200	609.814	-2.20355	0.347822	-6.33529	2.36889e-10	8.50609e-08	1314.85	573.909	1117.73	191.251	172.2	288.944	sp|Q38910|XTH23_ARATH Probable xyloglucan endotransglucosylase/hydrolase protein 23 OS=Arabidopsis thaliana GN=XTH23 PE=2 SV=1//1.36851e-149
GLYMA.18G082800	61.5613	-2.20352	0.425671	-5.17658	2.25993e-07	3.51533e-05	125.866	56.7716	120.808	24.415	17.9375	23.5694	sp|Q39214|RPM1_ARATH Disease resistance protein RPM1 OS=Arabidopsis thaliana GN=RPM1 PE=1 SV=1//1.06836e-82
GLYMA.18G294300	35.0918	-2.19922	0.450594	-4.88071	1.05703e-06	0.000136282	70.7999	47.4817	54.8203	9.15563	13.4532	14.84	sp|P49865|NTPR_ENTHA Protein NtpR OS=Enterococcus hirae (strain ATCC 9790 / DSM 20160 / JCM 8729 / LMG 6399 / NBRC 3181 / NCIMB 6459 / NCDO 1258) GN=ntpR PE=3 SV=2//5.78581e-20
GLYMA.07G043500	22.1333	-2.19591	0.535022	-4.10433	4.05487e-05	0.0028744	30.3428	38.1918	40.6076	5.08646	8.96877	9.60236	-//-
GLYMA.06G050300	149.388	-2.19244	0.511584	-4.28558	1.82263e-05	0.00149631	114.628	355.08	265.98	20.3459	88.7909	51.5036	sp|O82307|C3H23_ARATH Zinc finger CCCH domain-containing protein 23 OS=Arabidopsis thaliana GN=At2g25900 PE=2 SV=1//9.75226e-67
GLYMA.12G240100	99.2196	-2.18801	0.550526	-3.97439	7.05588e-05	0.00448831	200.038	84.6412	203.038	72.2278	17.0407	18.3318	sp|Q40392|TMVRN_NICGU TMV resistance protein N OS=Nicotiana glutinosa GN=N PE=1 SV=1//8.07843e-124
GLYMA.11G181200	114.682	-2.18796	0.472796	-4.6277	3.69742e-06	0.000408214	164.076	79.4802	320.8	34.5879	36.772	52.3765	sp|Q9XIN8|FB119_ARATH F-box protein At2g27310 OS=Arabidopsis thaliana GN=At2g27310 PE=2 SV=1//4.2724e-62
GLYMA.18G281500	470.401	-2.18674	0.255335	-8.5642	1.08829e-17	1.26707e-14	616.97	825.768	871.034	193.286	139.016	176.334	sp|Q8L7S0|ULP2B_ARATH Probable ubiquitin-like-specific protease 2B OS=Arabidopsis thaliana GN=ULP2B PE=1 SV=3//1.86378e-78
GLYMA.15G071200	13.4802	-2.17723	0.65634	-3.31722	0.000909182	0.0322844	20.2285	25.8053	20.3038	3.05188	5.38126	6.11059	sp|Q06215|PPO_VICFA Polyphenol oxidase A1, chloroplastic OS=Vicia faba PE=1 SV=1//0
GLYMA.07G151300	198.026	-2.17719	0.407508	-5.34269	9.15796e-08	1.6442e-05	441.656	142.445	388.818	84.4353	60.0908	70.7083	sp|P48621|FAD3C_SOYBN Omega-3 fatty acid desaturase, chloroplastic OS=Glycine max GN=FAD7 PE=2 SV=1//0
GLYMA.17G237900	435.633	-2.17691	0.290918	-7.48291	7.26933e-14	4.65492e-11	646.189	569.78	924.839	124.11	152.469	196.412	sp|Q9FDW1|MYB44_ARATH Transcription factor MYB44 OS=Arabidopsis thaliana GN=MYB44 PE=2 SV=1//1.0708e-57
GLYMA.11G252200	138.237	-2.17659	0.334991	-6.49746	8.16895e-11	3.26937e-08	248.361	266.31	164.461	55.9511	34.9782	59.36	-//-
GLYMA.04G223300	309.17	-2.16141	0.475523	-4.54533	5.48491e-06	0.000572651	802.398	287.987	425.365	191.251	51.122	96.8965	sp|Q9LY00|WRK70_ARATH Probable WRKY transcription factor 70 OS=Arabidopsis thaliana GN=WRKY70 PE=2 SV=1//7.00782e-39
GLYMA.01G032300	112.401	-2.15727	0.44031	-4.89942	9.61178e-07	0.000124762	271.961	100.124	178.674	54.9338	23.3188	45.393	-//-
GLYMA.12G186800	236.86	-2.15534	0.393064	-5.48345	4.17114e-08	8.2608e-06	498.97	173.411	488.307	86.4699	76.2346	97.7695	sp|Q9XIN8|FB119_ARATH F-box protein At2g27310 OS=Arabidopsis thaliana GN=At2g27310 PE=2 SV=1//1.32049e-66
GLYMA.03G247100	627.051	-2.15166	0.298876	-7.19919	6.05704e-13	3.37272e-10	996.817	1148.85	924.839	324.516	155.16	212.125	sp|Q99090|CPRF2_PETCR Light-inducible protein CPRF2 OS=Petroselinum crispum GN=CPRF2 PE=2 SV=2//4.97284e-100
GLYMA.19G043000	442.821	-2.14801	0.264348	-8.12571	4.44769e-16	4.06868e-13	523.694	820.607	823.32	171.922	149.779	167.605	sp|Q6NKX1|PROD2_ARATH Proline dehydrogenase 2, mitochondrial OS=Arabidopsis thaliana GN=POX2 PE=2 SV=1//0
GLYMA.15G072400	2508.15	-2.14261	0.311283	-6.88316	5.85408e-12	2.77679e-09	4380.6	4425.08	3463.83	1313.32	570.414	895.638	sp|P24805|TSJT1_TOBAC Stem-specific protein TSJT1 OS=Nicotiana tabacum GN=TSJT1 PE=2 SV=1//1.49508e-22
GLYMA.02G090100	27.306	-2.13113	0.51243	-4.15886	3.19839e-05	0.00239077	49.4475	45.4172	38.5773	10.1729	5.38126	14.84	sp|Q9SIA5|DTX1_ARATH MATE efflux family protein DTX1 OS=Arabidopsis thaliana GN=DTX1 PE=2 SV=1//2.13874e-165
GLYMA.02G100300	149.452	-2.13066	0.490159	-4.34689	1.38084e-05	0.00120303	319.161	138.316	272.071	102.747	26.0094	38.4094	sp|Q9FID6|Y5392_ARATH Probable receptor-like protein kinase At5g39020 OS=Arabidopsis thaliana GN=At5g39020 PE=2 SV=1//1.07942e-89
GLYMA.13G179200	518.942	-2.12379	0.275736	-7.70227	1.33672e-14	9.87657e-12	805.77	958.923	767.484	240.081	133.635	207.76	-//-
GLYMA.17G093400	27.083	-2.12106	0.561487	-3.77757	0.000158365	0.00853371	23.6	55.7393	52.7899	8.13834	15.2469	6.98353	sp|Q8YTC2|Y2800_NOSS1 Uncharacterized WD repeat-containing protein alr2800 OS=Nostoc sp. (strain PCC 7120 / UTEX 2576) GN=alr2800 PE=3 SV=1//4.75197e-09
GLYMA.13G224400	39.0341	-2.11508	0.468318	-4.51634	6.29172e-06	0.000634473	41.5809	75.3513	73.0937	20.3459	9.86565	13.9671	sp|Q9ZP55|DRP4C_ARATH Dynamin-related protein 4C OS=Arabidopsis thaliana GN=DRP4C PE=2 SV=1//0
GLYMA.03G022800	13.2385	-2.10881	0.666221	-3.16533	0.00154905	0.0488236	21.3523	23.7408	19.2886	7.12105	2.69063	5.23765	sp|Q0DJV6|CML18_ORYSJ Probable calcium-binding protein CML18 OS=Oryza sativa subsp. japonica GN=CML18 PE=2 SV=1//1.44704e-22
GLYMA.15G268200	305.561	-2.10274	0.402333	-5.22636	1.72876e-07	2.76754e-05	745.084	246.698	495.413	124.11	78.0283	144.035	-//-
GLYMA.13G112000	419.706	-2.09628	0.4785	-4.38093	1.18174e-05	0.00105909	1157.52	198.184	685.254	174.974	140.81	161.494	sp|Q9LMA8|TI10A_ARATH Protein TIFY 10A OS=Arabidopsis thaliana GN=TIFY10A PE=1 SV=1//2.88991e-48
GLYMA.04G075800	110.236	-2.08779	0.453812	-4.60055	4.2137e-06	0.000456875	191.047	98.06	246.691	23.3977	35.8751	66.3436	-//-
GLYMA.06G259400	438.05	-2.08466	0.396503	-5.2576	1.45944e-07	2.42741e-05	920.398	376.757	829.411	238.046	100.45	163.24	sp|Q40392|TMVRN_NICGU TMV resistance protein N OS=Nicotiana glutinosa GN=N PE=1 SV=1//8.08853e-138
GLYMA.17G093900	455.2	-2.06912	0.380211	-5.44202	5.26796e-08	1.01709e-05	1188.99	390.175	626.373	204.476	161.438	159.748	sp|Q9SB04|ARR5_ARATH Two-component response regulator ARR5 OS=Arabidopsis thaliana GN=ARR5 PE=1 SV=2//3.2415e-74
GLYMA.09G182200	106.667	-2.06292	0.509659	-4.04765	5.17338e-05	0.00351178	200.038	79.4802	236.539	70.1932	18.8344	34.9177	sp|D7SFH9|GPDL2_ARATH Glycerophosphodiester phosphodiesterase protein kinase domain-containing GDPDL2 OS=Arabidopsis thaliana GN=GDPDL2 PE=1 SV=1//8.75535e-117
GLYMA.02G016100	289.536	-2.0602	0.419297	-4.91347	8.94767e-07	0.000117331	707.999	182.701	510.641	106.816	111.213	117.847	sp|P42736|RAP23_ARATH Ethylene-responsive transcription factor RAP2-3 OS=Arabidopsis thaliana GN=RAP2-3 PE=1 SV=2//1.23732e-32
GLYMA.07G199800	146.53	-2.05943	0.482446	-4.26872	1.96596e-05	0.0015902	276.457	108.382	323.846	94.6082	30.4938	45.393	sp|Q9SGN6|NSL1_ARATH MACPF domain-containing protein NSL1 OS=Arabidopsis thaliana GN=NSL1 PE=2 SV=1//0
GLYMA.01G011700	51.3385	-2.05769	0.424706	-4.84497	1.26629e-06	0.000158994	100.019	61.9326	86.2912	25.4323	11.6594	22.6965	sp|Q9C6T2|PPR68_ARATH Pentatricopeptide repeat-containing protein At1g31920 OS=Arabidopsis thaliana GN=PCMP-H11 PE=2 SV=1//0
GLYMA.16G049000	138.822	-2.05677	0.380047	-5.41187	6.23694e-08	1.17465e-05	225.885	274.568	171.567	27.4669	60.9877	72.4542	sp|Q03200|LIRP1_ORYSJ Light-regulated protein OS=Oryza sativa subsp. japonica GN=LIR1 PE=2 SV=1//2.45329e-10
GLYMA.20G102200	226.891	-2.05193	0.265431	-7.73057	1.07066e-14	8.24942e-12	437.161	353.016	306.588	93.5909	94.1721	76.8189	sp|Q9FTA0|GEML4_ARATH GEM-like protein 4 OS=Arabidopsis thaliana GN=At5g08350 PE=2 SV=1//1.21906e-59
GLYMA.16G070100	94.6206	-2.04997	0.553091	-3.7064	0.000210228	0.0105722	210.152	133.155	113.701	65.1067	8.0719	37.5365	sp|Q9LZX1|LOR15_ARATH Protein LURP-one-related 15 OS=Arabidopsis thaliana GN=At5g01750 PE=1 SV=1//1.78623e-34
GLYMA.07G209900	20.9406	-2.04512	0.594532	-3.43989	0.000581952	0.0229959	34.838	31.9985	34.5165	4.06917	5.38126	14.84	sp|Q9FX85|PER10_ARATH Peroxidase 10 OS=Arabidopsis thaliana GN=PER10 PE=1 SV=1//4.85992e-127
GLYMA.03G046800	39.8578	-2.03989	0.421649	-4.83787	1.31235e-06	0.000163707	71.9237	52.6427	68.0178	11.1902	17.0407	18.3318	sp|Q9FG61|P2C74_ARATH Probable protein phosphatase 2C 74 OS=Arabidopsis thaliana GN=At5g36250 PE=1 SV=1//6.40016e-20
GLYMA.14G113500	32.3603	-2.03873	0.532615	-3.82778	0.000129304	0.00725116	39.3333	61.9326	54.8203	15.2594	4.48439	18.3318	-//-
GLYMA.05G066600	127.894	-2.03711	0.357528	-5.69775	1.214e-08	2.84409e-06	161.828	282.826	172.582	36.6225	66.3689	47.1389	sp|Q9SQZ0|CAAT7_ARATH Cationic amino acid transporter 7, chloroplastic OS=Arabidopsis thaliana GN=CAT7 PE=3 SV=1//8.7702e-175
GLYMA.04G007300	56.2978	-2.03335	0.381426	-5.33091	9.77214e-08	1.73822e-05	75.2951	79.4802	116.747	19.3286	25.1126	21.8235	sp|P52418|PUR1_SOYBN Amidophosphoribosyltransferase, chloroplastic OS=Glycine max GN=PUR1 PE=2 SV=1//0
GLYMA.18G249100	24.5394	-2.02757	0.621624	-3.26174	0.0011073	0.0377161	53.9427	15.4832	48.7292	13.2248	5.38126	10.4753	-//-
GLYMA.13G279200	365.037	-2.02129	0.276226	-7.31753	2.52575e-13	1.51628e-10	582.132	641.002	533.99	166.836	98.6565	167.605	sp|P24805|TSJT1_TOBAC Stem-specific protein TSJT1 OS=Nicotiana tabacum GN=TSJT1 PE=2 SV=1//6.05952e-24
GLYMA.20G139400	44.3424	-2.01667	0.450331	-4.47819	7.52787e-06	0.000735949	84.2855	50.5783	78.1697	26.4496	14.35	12.2212	sp|Q9M0X5|CRK25_ARATH Cysteine-rich receptor-like protein kinase 25 OS=Arabidopsis thaliana GN=CRK25 PE=3 SV=1//4.04198e-45
GLYMA.18G254100	240.988	-2.01606	0.470553	-4.28444	1.83197e-05	0.00149998	542.799	181.669	434.502	155.646	46.6376	84.6754	sp|Q54DY9|BCS1B_DICDI Probable mitochondrial chaperone BCS1-B OS=Dictyostelium discoideum GN=bcsl1b PE=3 SV=1//8.59065e-30
GLYMA.06G056600	98.0986	-2.01069	0.330808	-6.07812	1.21596e-09	3.5663e-07	152.838	189.927	128.929	36.6225	31.3907	48.8847	-//-
GLYMA.08G109500	262.104	-2.00722	0.422337	-4.75266	2.00761e-06	0.000235166	688.894	183.733	386.788	111.902	85.2033	116.101	sp|P24826|CHS1_SOYBN Chalcone synthase 1 OS=Glycine max GN=CHS1 PE=3 SV=1//0
GLYMA.07G057400	254.665	-2.00588	0.523571	-3.83114	0.000127549	0.00718558	554.037	131.091	538.051	152.594	44.8439	107.372	sp|Q8H0Y8|WRK41_ARATH Probable WRKY transcription factor 41 OS=Arabidopsis thaliana GN=WRKY41 PE=2 SV=2//1.82293e-39
GLYMA.08G045200	217.787	-2.00586	0.467995	-4.28607	1.81858e-05	0.00149618	480.99	122.833	442.623	68.1586	68.1627	123.958	sp|Q9LQU5|NUD18_ARATH Nudix hydrolase 18, mitochondrial OS=Arabidopsis thaliana GN=NUDT18 PE=2 SV=1//9.17656e-59
GLYMA.17G214100	248.221	-2.00429	0.459312	-4.36367	1.27898e-05	0.00112965	631.58	182.701	377.651	147.507	55.6064	94.2777	sp|Q9FID6|Y5392_ARATH Probable receptor-like protein kinase At5g39020 OS=Arabidopsis thaliana GN=At5g39020 PE=2 SV=1//1.84372e-92
GLYMA.13G054300	153.247	-2.00035	0.590195	-3.38931	0.000700693	0.0263418	347.256	80.5124	307.603	106.816	17.9375	59.36	sp|Q9SCZ4|FERON_ARATH Receptor-like protein kinase FERONIA OS=Arabidopsis thaliana GN=FER PE=1 SV=1//0
GLYMA.17G105000	155.684	-1.99772	0.519405	-3.84617	0.000119976	0.00688001	447.275	79.4802	220.296	74.2624	39.4626	73.3271	-//-
GLYMA.14G199600	103.294	-1.99707	0.553484	-3.60819	0.000308346	0.014222	273.085	60.9004	161.415	67.1413	17.9375	39.2824	sp|Q9FGH9|E70B1_ARATH Exocyst complex component EXO70B1 OS=Arabidopsis thaliana GN=EXO70B1 PE=1 SV=1//5.76618e-100
GLYMA.03G047700	440.365	-1.99633	0.235556	-8.47499	2.35108e-17	2.58088e-14	687.77	696.742	727.892	189.216	200.901	139.671	sp|Q40392|TMVRN_NICGU TMV resistance protein N OS=Nicotiana glutinosa GN=N PE=1 SV=1//4.00312e-114
GLYMA.17G244200	31.9495	-1.9939	0.518069	-3.84872	0.000118737	0.00682404	49.4475	62.9648	40.6076	19.3286	5.38126	13.9671	sp|O48723|PLP2_ARATH Patatin-like protein 2 OS=Arabidopsis thaliana GN=PLP2 PE=1 SV=1//1.08566e-150
GLYMA.07G134500	76.7156	-1.99082	0.437074	-4.55489	5.24128e-06	0.000550205	168.571	117.672	81.2153	47.8128	18.8344	26.1883	-//-
GLYMA.13G188900	159.761	-1.99019	0.373553	-5.32773	9.94455e-08	1.76074e-05	293.314	180.637	291.36	98.6774	43.947	50.6306	sp|Q9M0X5|CRK25_ARATH Cysteine-rich receptor-like protein kinase 25 OS=Arabidopsis thaliana GN=CRK25 PE=3 SV=1//1.39559e-162
GLYMA.18G015000	49.7614	-1.98299	0.58356	-3.39809	0.000678569	0.0258644	97.7712	34.0629	106.595	16.2767	8.0719	35.7906	-//-
GLYMA.18G004900	297.174	-1.97933	0.258623	-7.65336	1.95795e-14	1.36776e-11	565.275	451.076	406.076	123.092	101.347	136.179	-//-
GLYMA.20G008400	106.393	-1.97738	0.366446	-5.3961	6.81062e-08	1.26411e-05	201.161	198.184	109.641	50.8646	30.4938	48.0118	-//-
GLYMA.11G252100	328.383	-1.96336	0.350407	-5.60308	2.10578e-08	4.62321e-06	750.703	437.657	379.681	166.836	87.894	147.527	-//-
GLYMA.16G136600	595.376	-1.96258	0.405161	-4.84395	1.27285e-06	0.000159297	1255.29	517.137	1070.01	378.433	147.985	203.395	sp|Q40392|TMVRN_NICGU TMV resistance protein N OS=Nicotiana glutinosa GN=N PE=1 SV=1//5.49385e-12
GLYMA.04G100300	521.936	-1.96204	0.472244	-4.15471	3.25699e-05	0.00241955	633.827	343.726	1514.66	134.283	217.044	288.071	sp|Q9ZPE7|EXO_ARATH Protein EXORDIUM OS=Arabidopsis thaliana GN=EXO PE=2 SV=1//1.56439e-139
GLYMA.19G202900	381.199	-1.95962	0.288161	-6.80042	1.04314e-11	4.69218e-09	507.961	694.677	617.236	106.816	195.519	164.986	sp|Q9FG13|CXE15_ARATH Probable carboxylesterase 15 OS=Arabidopsis thaliana GN=CXE15 PE=2 SV=1//8.17542e-105
GLYMA.18G083900	255.561	-1.95414	0.399473	-4.89179	9.99215e-07	0.000129262	563.027	280.761	374.605	165.819	60.9877	88.1671	sp|Q39214|RPM1_ARATH Disease resistance protein RPM1 OS=Arabidopsis thaliana GN=RPM1 PE=1 SV=1//1.48702e-118
GLYMA.02G109700	50.655	-1.95107	0.543489	-3.58989	0.000330814	0.0150417	97.7712	70.1903	73.0937	41.709	8.0719	13.0941	sp|O13737|YDR2_SCHPO Uncharacterized endoplasmic reticulum membrane protein C16E8.02 OS=Schizosaccharomyces pombe (strain 972 / ATCC 24843) GN=SPAC16E8.02 PE=4 SV=2//4.66071e-22
GLYMA.13G302500	89.1766	-1.94867	0.484736	-4.02006	5.81841e-05	0.00390138	185.428	100.124	139.081	62.0548	13.4532	34.9177	sp|Q9LR73|3AT2_ARATH Coumaroyl-CoA:anthocyanidin 3-O-glucoside-6&apos;&apos;-O-coumaroyltransferase 2 OS=Arabidopsis thaliana GN=3AT2 PE=1 SV=1//2.16091e-78
GLYMA.03G236300	613.353	-1.94593	0.396104	-4.91268	8.98395e-07	0.000117406	821.503	522.298	1577.61	343.845	204.488	210.379	sp|Q948T9|RBOHB_SOLTU Respiratory burst oxidase homolog protein B OS=Solanum tuberosum GN=RBOHB PE=1 SV=1//0
GLYMA.10G053200	44.8892	-1.94579	0.522085	-3.72695	0.000193811	0.0099684	33.7142	95.9955	84.2608	12.2075	14.35	28.8071	-//-
GLYMA.02G213700	141.175	-1.94244	0.361845	-5.36814	7.95524e-08	1.44174e-05	248.361	250.827	172.582	84.4353	34.9782	55.8683	sp|Q94CE3|BCA5_ARATH Beta carbonic anhydrase 5, chloroplastic OS=Arabidopsis thaliana GN=BCA5 PE=2 SV=1//3.00436e-16
GLYMA.17G214400	61.0319	-1.92908	0.584897	-3.29816	0.000973212	0.0341478	167.447	33.0307	89.3368	42.7263	17.9375	15.713	sp|Q9FID6|Y5392_ARATH Probable receptor-like protein kinase At5g39020 OS=Arabidopsis thaliana GN=At5g39020 PE=2 SV=1//7.26168e-91
GLYMA.19G188100	629.204	-1.92787	0.289733	-6.65396	2.8531e-11	1.2046e-08	1150.78	740.095	1098.44	311.292	186.55	288.071	sp|D4N501|DIOX2_PAPSO Probable 2-oxoglutarate/Fe(II)-dependent dioxygenase OS=Papaver somniferum GN=DIOX2 PE=2 SV=1//1.72033e-57
GLYMA.18G208800	290.597	-1.92539	0.478238	-4.02601	5.67312e-05	0.00381729	592.246	292.115	495.413	217.701	44.8439	101.261	sp|Q8S8P5|WRK33_ARATH Probable WRKY transcription factor 33 OS=Arabidopsis thaliana GN=WRKY33 PE=1 SV=2//5.61729e-103
GLYMA.11G014200	28.8772	-1.92085	0.554299	-3.46537	0.000529512	0.0215057	37.0856	24.773	75.1241	13.2248	13.4532	9.60236	sp|Q9C9I2|ERF21_ARATH Ethylene-responsive transcription factor ERF021 OS=Arabidopsis thaliana GN=ERF021 PE=2 SV=1//8.35604e-59
GLYMA.20G116600	87.6263	-1.9144	0.44054	-4.34557	1.38912e-05	0.00120478	187.676	72.2547	155.324	53.9165	26.9063	29.68	sp|Q9CA36|VQ8_ARATH VQ motif-containing protein 8, chloroplastic OS=Arabidopsis thaliana GN=VQ8 PE=2 SV=1//9.80039e-15
GLYMA.17G067800	210.57	-1.91434	0.314187	-6.09302	1.10803e-09	3.30013e-07	242.742	389.143	366.484	96.6428	62.7814	105.626	sp|Q9ZV48|TPS11_ARATH Probable alpha,alpha-trehalose-phosphate synthase [UDP-forming] 11 OS=Arabidopsis thaliana GN=TPS11 PE=2 SV=1//1.37501e-24
GLYMA.03G045600	38.3558	-1.90982	0.45412	-4.20555	2.60446e-05	0.00200659	49.4475	73.2869	58.8811	20.3459	8.96877	19.2047	sp|Q9LID5|DIR7_ARATH Dirigent protein 7 OS=Arabidopsis thaliana GN=DIR7 PE=2 SV=1//1.58039e-29
GLYMA.14G058700	21.2073	-1.9065	0.562182	-3.39126	0.000695731	0.0262455	47.1999	33.0307	20.3038	8.13834	8.96877	9.60236	sp|D4N502|DIOX3_PAPSO Codeine O-demethylase OS=Papaver somniferum GN=CODM PE=1 SV=1//9.56715e-76
GLYMA.12G032000	200.502	-1.90598	0.321413	-5.93001	3.02919e-09	8.19608e-07	292.19	383.982	273.086	102.747	97.7596	53.2494	sp|Q38967|AAP2_ARATH Amino acid permease 2 OS=Arabidopsis thaliana GN=AAP2 PE=1 SV=1//0
GLYMA.08G030100	33.0368	-1.90456	0.602384	-3.16171	0.00156844	0.049233	57.3142	23.7408	75.1241	24.415	6.27814	11.3482	sp|Q9STR4|1A17_ARATH 1-aminocyclopropane-1-carboxylate synthase 7 OS=Arabidopsis thaliana GN=ACS7 PE=1 SV=1//0
GLYMA.09G238100	56.9116	-1.90274	0.416964	-4.56331	5.03528e-06	0.000534236	126.99	71.2225	71.0634	30.5188	24.2157	17.4588	sp|P47082|AVT1_YEAST Vacuolar amino acid transporter 1 OS=Saccharomyces cerevisiae (strain ATCC 204508 / S288c) GN=AVT1 PE=1 SV=1//4.94909e-30
GLYMA.07G266500	360.574	-1.89908	0.4186	-4.53674	5.71295e-06	0.000588465	888.932	242.569	574.598	162.767	113.007	181.572	sp|Q9M0M5|SCL13_ARATH Scarecrow-like protein 13 OS=Arabidopsis thaliana GN=SCL13 PE=2 SV=2//0
GLYMA.08G145500	24.096	-1.89795	0.568692	-3.3374	0.000845653	0.0303653	41.5809	18.5798	53.8051	11.1902	8.0719	11.3482	-//-
GLYMA.05G236300	1314.52	-1.89639	0.215906	-8.78342	1.58573e-18	2.17591e-15	2135.23	1891.01	2190.78	591.047	461.892	617.17	sp|Q9LQU4|PCR2_ARATH Protein PLANT CADMIUM RESISTANCE 2 OS=Arabidopsis thaliana GN=PCR2 PE=1 SV=1//3.74314e-56
GLYMA.18G029300	791.207	-1.89619	0.34368	-5.51731	3.44225e-08	6.96076e-06	1366.55	681.259	1694.35	290.946	296.866	417.266	sp|O04203|HSPR2_ARATH Nematode resistance protein-like HSPRO2 OS=Arabidopsis thaliana GN=HSPRO2 PE=1 SV=1//9.2341e-163
GLYMA.18G082700	56.0022	-1.89567	0.497083	-3.8136	0.000136958	0.00759936	147.219	48.5139	69.033	29.5015	26.9063	14.84	sp|Q39214|RPM1_ARATH Disease resistance protein RPM1 OS=Arabidopsis thaliana GN=RPM1 PE=1 SV=1//1.50584e-15
GLYMA.02G080200	18.7581	-1.89506	0.588813	-3.21844	0.00128889	0.0425433	21.3523	23.7408	43.6532	6.10376	8.96877	8.72942	sp|Q70II3|EF110_ARATH Ethylene-responsive transcription factor ERF110 OS=Arabidopsis thaliana GN=ERF110 PE=2 SV=2//1.30741e-24
GLYMA.07G153800	93.3231	-1.89346	0.425054	-4.45464	8.40357e-06	0.000799192	169.695	76.3835	194.917	51.8819	26.9063	40.1553	sp|Q9M6N7|AMT2_ARATH Ammonium transporter 2 OS=Arabidopsis thaliana GN=AMT2 PE=1 SV=2//0
GLYMA.19G089800	393.515	-1.89118	0.274382	-6.89251	5.48173e-12	2.70018e-09	496.723	709.128	653.783	175.992	125.563	199.904	sp|P92941|CLCA_ARATH Chloride channel protein CLC-a OS=Arabidopsis thaliana GN=CLC-A PE=1 SV=2//0
GLYMA.06G184300	206.262	-1.89034	0.37176	-5.08483	3.6795e-07	5.41648e-05	233.752	322.05	419.274	47.8128	95.9659	118.72	-//-
GLYMA.07G197100	574.243	-1.88781	0.221621	-8.51821	1.62041e-17	1.83111e-14	818.132	964.084	929.915	274.669	209.869	248.788	-//-
GLYMA.09G153700	83.3153	-1.88732	0.495197	-3.81124	0.000138272	0.00763297	214.647	63.997	114.717	51.8819	19.7313	34.9177	-//-
GLYMA.04G036800	54.6469	-1.88472	0.473982	-3.97635	6.99816e-05	0.00447099	50.5713	95.9955	111.671	13.2248	20.6282	35.7906	sp|O22227|MIZ1_ARATH Protein MIZU-KUSSEI 1 OS=Arabidopsis thaliana GN=MIZ1 PE=1 SV=1//1.70761e-40
GLYMA.13G234500	44.2496	-1.88416	0.51187	-3.68092	0.000232392	0.0113022	74.1713	41.2884	93.3976	22.3804	8.0719	26.1883	sp|Q9SGP6|GRXC9_ARATH Glutaredoxin-C9 OS=Arabidopsis thaliana GN=GRXC9 PE=1 SV=1//1.90958e-35
GLYMA.13G361700	367.805	-1.88183	0.347408	-5.41677	6.06864e-08	1.14859e-05	341.637	869.121	524.854	175.992	137.222	158.002	sp|O24648|G3OX_PEA Gibberellin 3-beta-dioxygenase 1 OS=Pisum sativum GN=LE PE=1 SV=1//0
GLYMA.05G237200	113.954	-1.88029	0.40868	-4.6009	4.20678e-06	0.000456875	216.895	101.157	219.281	71.2105	36.772	38.4094	sp|Q9C9T2|SARD1_ARATH Protein SAR DEFICIENT 1 OS=Arabidopsis thaliana GN=SARD1 PE=1 SV=1//9.75817e-122
GLYMA.15G072600	83.139	-1.87915	0.419193	-4.48278	7.36781e-06	0.00072214	68.5522	153.799	169.537	46.7955	29.597	30.553	sp|Q84WQ5|CBSX5_ARATH CBS domain-containing protein CBSX5 OS=Arabidopsis thaliana GN=CBSX5 PE=2 SV=2//1.97716e-64
GLYMA.06G102100	1623.6	-1.87323	0.216337	-8.65883	4.7664e-18	5.72281e-15	2454.4	2383.37	2815.12	658.188	611.67	818.819	sp|Q9ZPE7|EXO_ARATH Protein EXORDIUM OS=Arabidopsis thaliana GN=EXO PE=2 SV=1//6.29228e-136
GLYMA.13G267100	113.043	-1.87211	0.313341	-5.97467	2.30562e-09	6.37295e-07	191.047	140.381	201.008	60.0203	42.1532	43.6471	-//-
GLYMA.17G071300	76.6722	-1.86916	0.338322	-5.5248	3.29864e-08	6.74134e-06	132.609	117.672	110.656	41.709	24.2157	33.1718	-//-
GLYMA.08G021800	68.2743	-1.85916	0.55565	-3.34593	0.000820084	0.029669	155.085	31.9985	134.005	36.6225	16.1438	35.7906	-//-
GLYMA.03G210200	27.8297	-1.85805	0.5241	-3.54522	0.00039228	0.0172249	40.4571	65.0292	25.3798	12.2075	12.5563	11.3482	sp|Q9LYC6|GRC11_ARATH Glutaredoxin-C11 OS=Arabidopsis thaliana GN=GRXC11 PE=3 SV=1//4.50834e-52
GLYMA.17G047700	128.876	-1.85413	0.523699	-3.54045	0.000399445	0.0174995	303.428	49.5461	252.783	54.9338	63.6783	48.8847	sp|Q9LMA8|TI10A_ARATH Protein TIFY 10A OS=Arabidopsis thaliana GN=TIFY10A PE=1 SV=1//1.73192e-37
GLYMA.09G062600	21.3181	-1.85391	0.513286	-3.61185	0.000304019	0.0141071	32.5904	37.1596	30.4557	9.15563	8.0719	10.4753	sp|P35694|XTH2_SOYBN Xyloglucan endotransglucosylase/hydrolase 2 OS=Glycine max PE=2 SV=1//1.33159e-134
GLYMA.01G025800	99.9713	-1.83988	0.350054	-5.25597	1.47245e-07	2.42802e-05	125.866	189.927	153.294	30.5188	59.1939	41.0283	-//-
GLYMA.13G304400	1679.53	-1.83602	0.305489	-6.01009	1.85419e-09	5.19999e-07	2304.93	2622.85	2945.07	430.315	859.208	914.843	sp|Q8LDW9|XTH9_ARATH Xyloglucan endotransglucosylase/hydrolase protein 9 OS=Arabidopsis thaliana GN=XTH9 PE=2 SV=2//4.71235e-07
GLYMA.02G239500	1160.54	-1.83517	0.382534	-4.79739	1.60744e-06	0.000196686	846.227	2400.92	2191.8	477.11	380.276	666.928	sp|Q9FFE6|AAE5_ARATH Probable acyl-activating enzyme 5, peroxisomal OS=Arabidopsis thaliana GN=AAE5 PE=2 SV=1//0
GLYMA.14G061300	78.8117	-1.83416	0.327259	-5.60459	2.08745e-08	4.6093e-06	132.609	115.608	120.808	43.7436	27.8032	32.2988	-//-
GLYMA.03G102800	170.629	-1.82956	0.388288	-4.71187	2.45451e-06	0.00028235	236	188.894	373.59	113.937	51.122	60.233	sp|Q9FNX5|DRP1E_ARATH Dynamin-related protein 1E OS=Arabidopsis thaliana GN=DRP1E PE=1 SV=1//0
GLYMA.19G244800	159.009	-1.82822	0.413797	-4.41817	9.95422e-06	0.000921569	278.704	264.246	201.008	114.954	32.2876	62.8518	sp|Q99090|CPRF2_PETCR Light-inducible protein CPRF2 OS=Petroselinum crispum GN=CPRF2 PE=2 SV=2//9.31049e-93
GLYMA.19G228000	46.1056	-1.82518	0.472329	-3.86421	0.000111449	0.00647802	46.0761	82.5768	87.3064	12.2075	17.0407	31.4259	sp|O80482|BH149_ARATH Transcription factor bHLH149 OS=Arabidopsis thaliana GN=BHLH149 PE=1 SV=1//8.01301e-31
GLYMA.06G268600	32.0673	-1.8241	0.492874	-3.70096	0.000214787	0.010712	62.9332	35.0951	51.7747	21.3631	10.7625	10.4753	sp|Q40392|TMVRN_NICGU TMV resistance protein N OS=Nicotiana glutinosa GN=N PE=1 SV=1//1.011e-95
GLYMA.01G129100	262.847	-1.82178	0.474283	-3.84112	0.000122472	0.00697112	642.818	209.539	376.636	196.337	60.0908	91.6589	sp|Q9LZX1|LOR15_ARATH Protein LURP-one-related 15 OS=Arabidopsis thaliana GN=At5g01750 PE=1 SV=1//4.14152e-90
GLYMA.17G065300	427.897	-1.81701	0.500432	-3.63088	0.000282459	0.0132832	1059.75	183.733	756.317	224.822	119.285	223.473	sp|Q38910|XTH23_ARATH Probable xyloglucan endotransglucosylase/hydrolase protein 23 OS=Arabidopsis thaliana GN=XTH23 PE=2 SV=1//4.03849e-150
GLYMA.07G248600	413.086	-1.81109	0.45922	-3.94384	8.01878e-05	0.00495321	487.732	356.112	1085.24	120.041	127.357	302.038	sp|Q9C8S6|Y1322_ARATH C2 domain-containing protein At1g63220 OS=Arabidopsis thaliana GN=At1g63220 PE=1 SV=1//3.91933e-06
GLYMA.11G105700	260.983	-1.80822	0.425563	-4.24901	2.14713e-05	0.00170092	561.904	310.695	345.165	180.061	50.2251	117.847	-//-
GLYMA.01G166000	407.583	-1.80749	0.303539	-5.95472	2.60519e-09	7.14957e-07	564.151	765.9	571.552	242.116	121.078	180.699	sp|Q9FYB5|DNJ11_ARATH Chaperone protein dnaJ 11, chloroplastic OS=Arabidopsis thaliana GN=ATJ11 PE=1 SV=2//2.42647e-36
GLYMA.01G006200	1250.41	-1.80744	0.263072	-6.8705	6.39755e-12	2.99757e-09	1758.76	2345.18	1731.92	419.125	558.755	688.751	-//-
GLYMA.16G135500	116.207	-1.80733	0.518516	-3.48558	0.000491068	0.0203751	289.942	81.5446	170.552	86.4699	24.2157	44.52	sp|Q40392|TMVRN_NICGU TMV resistance protein N OS=Nicotiana glutinosa GN=N PE=1 SV=1//1.0355e-141
GLYMA.01G010700	464.756	-1.80659	0.479253	-3.7696	0.00016351	0.00876179	693.389	652.357	822.305	397.761	69.9564	152.765	sp|Q39214|RPM1_ARATH Disease resistance protein RPM1 OS=Arabidopsis thaliana GN=RPM1 PE=1 SV=1//1.67285e-134
GLYMA.08G330600	75.7003	-1.80276	0.458206	-3.93439	8.34082e-05	0.0051274	134.857	105.285	112.686	47.8128	11.6594	41.9012	sp|Q8VZK9|CSLE1_ARATH Cellulose synthase-like protein E1 OS=Arabidopsis thaliana GN=CSLE1 PE=2 SV=1//0
GLYMA.06G195100	332.58	-1.80235	0.247874	-7.27123	3.56224e-13	2.07371e-10	545.047	507.847	497.444	185.147	125.563	134.433	sp|O64654|TRL11_ARATH Thioredoxin-like 1-1, chloroplastic OS=Arabidopsis thaliana GN=At1g08570 PE=2 SV=1//1.81353e-75
GLYMA.15G003300	237.792	-1.8019	0.352202	-5.11608	3.11948e-07	4.73729e-05	461.885	214.7	432.471	86.4699	94.1721	137.052	sp|Q9SAH7|WRK40_ARATH Probable WRKY transcription factor 40 OS=Arabidopsis thaliana GN=WRKY40 PE=1 SV=1//5.7055e-76
GLYMA.01G193600	1578.85	-1.8017	0.342778	-5.25617	1.47086e-07	2.42802e-05	2555.54	1693.86	3111.56	1044.76	481.623	585.744	sp|O81108|ACA2_ARATH Calcium-transporting ATPase 2, plasma membrane-type OS=Arabidopsis thaliana GN=ACA2 PE=1 SV=1//0
GLYMA.01G180500	54.3478	-1.80102	0.488694	-3.68537	0.000228369	0.0111389	135.981	38.1918	79.1849	28.4842	22.4219	21.8235	-//-
GLYMA.15G078600	82.5432	-1.79958	0.413845	-4.34844	1.37111e-05	0.00119726	168.571	66.0614	150.248	33.5707	32.2876	44.52	sp|Q9SGP6|GRXC9_ARATH Glutaredoxin-C9 OS=Arabidopsis thaliana GN=GRXC9 PE=1 SV=1//5.72606e-33
GLYMA.10G151000	58.6846	-1.79786	0.486106	-3.6985	0.000216874	0.0107493	69.676	124.897	79.1849	13.2248	19.7313	45.393	-//-
GLYMA.03G187700	61.1559	-1.78631	0.368047	-4.85349	1.21306e-06	0.000154327	102.266	88.7701	93.3976	30.5188	17.9375	34.0447	sp|Q9ZQ94|U73C5_ARATH UDP-glycosyltransferase 73C5 OS=Arabidopsis thaliana GN=UGT73C5 PE=2 SV=1//2.27114e-178
GLYMA.19G216300	43.9387	-1.78625	0.550136	-3.24692	0.00116661	0.039249	46.0761	75.3513	83.2457	6.10376	17.9375	34.9177	sp|Q9LZP9|CP122_ARATH Calvin cycle protein CP12-2, chloroplastic OS=Arabidopsis thaliana GN=CP12-2 PE=1 SV=1//1.2659e-38
GLYMA.17G111400	898.03	-1.7843	0.32904	-5.42276	5.86857e-08	1.12177e-05	828.246	1768.18	1579.64	321.464	369.513	521.146	sp|Q8RX87|RFS6_ARATH Probable galactinol--sucrose galactosyltransferase 6 OS=Arabidopsis thaliana GN=RFS6 PE=2 SV=2//0
GLYMA.18G213200	149.925	-1.78287	0.377387	-4.72426	2.30951e-06	0.000266468	369.733	154.832	172.582	67.1413	63.6783	71.5812	sp|Q9LY00|WRK70_ARATH Probable WRKY transcription factor 70 OS=Arabidopsis thaliana GN=WRKY70 PE=2 SV=1//2.90648e-36
GLYMA.11G160200	28.1076	-1.78101	0.512515	-3.47503	0.000510794	0.0209575	64.057	39.224	27.4102	13.2248	10.7625	13.9671	sp|Q9FJK3|AGL80_ARATH Agamous-like MADS-box protein AGL80 OS=Arabidopsis thaliana GN=AGL80 PE=1 SV=1//4.17241e-36
GLYMA.13G043900	1039.79	-1.7802	0.216377	-8.22732	1.91455e-16	1.83898e-13	1462.07	1650.5	1719.73	398.779	534.539	473.134	sp|Q9FE06|EXOL2_ARATH Protein EXORDIUM-like 2 OS=Arabidopsis thaliana GN=EXL2 PE=2 SV=1//4.4891e-140
GLYMA.06G175100	134.645	-1.779	0.41544	-4.28221	1.85049e-05	0.0015095	261.847	119.736	243.646	92.5736	38.5657	51.5036	sp|Q9SKB2|SBIR1_ARATH Leucine-rich repeat receptor-like serine/threonine/tyrosine-protein kinase SOBIR1 OS=Arabidopsis thaliana GN=SOBIR1 PE=1 SV=1//0
GLYMA.01G183300	408.16	-1.77875	0.432275	-4.11486	3.87422e-05	0.0027719	973.217	311.727	611.145	265.513	104.038	183.318	sp|Q9FKZ1|DRL42_ARATH Probable disease resistance protein At5g66900 OS=Arabidopsis thaliana GN=At5g66900 PE=3 SV=1//4.58094e-135
GLYMA.02G081400	346.555	-1.77317	0.267751	-6.62247	3.53255e-11	1.47526e-08	536.056	455.205	617.236	177.009	117.491	176.334	-//-
GLYMA.17G233700	151.648	-1.76204	0.325011	-5.42149	5.91048e-08	1.12419e-05	258.476	177.54	266.995	56.9684	56.5033	93.4048	-//-
GLYMA.06G050100	65.5719	-1.76199	0.38297	-4.60085	4.20762e-06	0.000456875	121.371	113.543	69.033	29.5015	23.3188	36.6636	sp|Q9M439|BCAT2_ARATH Branched-chain-amino-acid aminotransferase 2, chloroplastic OS=Arabidopsis thaliana GN=BCAT2 PE=1 SV=1//2.39616e-164
GLYMA.02G100400	45.712	-1.76192	0.47353	-3.72082	0.000198581	0.0101661	60.6856	43.3528	107.61	26.4496	14.35	21.8235	sp|Q3ECH2|Y1670_ARATH Probable receptor-like protein kinase At1g67000 OS=Arabidopsis thaliana GN=At1g67000 PE=2 SV=2//1.22773e-97
GLYMA.11G048300	1075.6	-1.76084	0.351982	-5.00265	5.65488e-07	7.77955e-05	1701.44	998.147	2283.16	682.603	359.648	428.614	sp|O81108|ACA2_ARATH Calcium-transporting ATPase 2, plasma membrane-type OS=Arabidopsis thaliana GN=ACA2 PE=1 SV=1//5.49437e-30
GLYMA.08G137500	378.43	-1.7563	0.280341	-6.26486	3.73169e-10	1.26881e-07	769.808	452.108	529.93	199.389	157.85	161.494	sp|Q5HZ05|TPPJ_ARATH Probable trehalose-phosphate phosphatase J OS=Arabidopsis thaliana GN=TPPJ PE=1 SV=1//1.61087e-172
GLYMA.11G198300	2537.27	-1.75435	0.277835	-6.31438	2.71251e-10	9.56122e-08	3855.78	2837.55	5049.56	1206.51	922.887	1351.31	sp|Q9SMT7|4CLLA_ARATH Oxalate--CoA ligase OS=Arabidopsis thaliana GN=AAE3 PE=1 SV=1//1.73014e-16
GLYMA.19G255300	185.11	-1.75301	0.424899	-4.1257	3.69608e-05	0.00265678	337.142	194.055	324.861	143.438	43.947	67.2165	sp|O65717|CNGC1_ARATH Cyclic nucleotide-gated ion channel 1 OS=Arabidopsis thaliana GN=CNGC1 PE=1 SV=1//0
GLYMA.07G188900	124.239	-1.75071	0.312213	-5.60744	2.05345e-08	4.56043e-06	192.171	213.667	168.522	72.2278	40.3595	58.4871	sp|Q9M815|PCR8_ARATH Protein PLANT CADMIUM RESISTANCE 8 OS=Arabidopsis thaliana GN=PCR8 PE=1 SV=2//3.64004e-09
GLYMA.10G274300	52.0634	-1.74401	0.376967	-4.62643	3.72026e-06	0.000409559	66.3046	84.6412	89.3368	30.5188	20.6282	20.9506	sp|Q8RWD0|COL16_ARATH Zinc finger protein CONSTANS-LIKE 16 OS=Arabidopsis thaliana GN=COL16 PE=2 SV=2//8.09276e-94
GLYMA.02G269600	128.636	-1.73148	0.531085	-3.26027	0.00111306	0.0378785	119.124	138.316	336.028	19.3286	70.8533	88.1671	sp|O22808|LYK5_ARATH Protein LYK5 OS=Arabidopsis thaliana GN=LYK5 PE=2 SV=1//0
GLYMA.03G230800	35.363	-1.73015	0.47947	-3.60847	0.000308005	0.014222	38.2094	71.2225	53.8051	9.15563	18.8344	20.9506	sp|O80482|BH149_ARATH Transcription factor bHLH149 OS=Arabidopsis thaliana GN=BHLH149 PE=1 SV=1//7.21938e-21
GLYMA.18G123800	132.36	-1.72866	0.309339	-5.58824	2.29379e-08	5.00737e-06	248.361	146.574	215.22	62.0548	55.6064	66.3436	sp|O49840|APK2B_ARATH Protein kinase 2B, chloroplastic OS=Arabidopsis thaliana GN=APK2B PE=2 SV=1//0
GLYMA.03G041000	91.7783	-1.72529	0.524937	-3.28667	0.00101381	0.0352184	233.752	62.9648	125.884	68.1586	20.6282	39.2824	sp|Q9LZX1|LOR15_ARATH Protein LURP-one-related 15 OS=Arabidopsis thaliana GN=At5g01750 PE=1 SV=1//3.82076e-37
GLYMA.11G242100	195.028	-1.72007	0.513775	-3.34791	0.000814232	0.0295219	457.39	94.9633	345.165	134.283	49.3283	89.0401	-//-
GLYMA.12G022800	276.123	-1.71655	0.247368	-6.93927	3.94133e-12	1.9925e-09	395.58	409.787	464.957	125.127	108.522	152.765	sp|Q9SVE5|EXLA2_ARATH Expansin-like A2 OS=Arabidopsis thaliana GN=EXLA2 PE=2 SV=1//1.42374e-101
GLYMA.13G248800	91.523	-1.71154	0.436033	-3.92525	8.66411e-05	0.0052755	214.647	66.0614	140.096	39.6744	51.122	37.5365	sp|O81906|B120_ARATH G-type lectin S-receptor-like serine/threonine-protein kinase B120 OS=Arabidopsis thaliana GN=B120 PE=2 SV=1//0
GLYMA.17G030700	546.07	-1.7064	0.359453	-4.7472	2.06255e-06	0.000240137	982.208	417.013	1108.59	296.032	208.076	264.501	sp|Q8GZ17|COBL7_ARATH COBRA-like protein 7 OS=Arabidopsis thaliana GN=COBL7 PE=1 SV=2//0
GLYMA.15G105500	226.455	-1.70519	0.271878	-6.2719	3.5666e-10	1.2235e-07	393.333	302.438	344.15	108.85	82.5127	127.449	-//-
GLYMA.06G102000	624.454	-1.70428	0.443504	-3.84276	0.000121658	0.00694538	1229.45	315.856	1321.78	258.392	251.126	370.127	sp|Q9ZPE7|EXO_ARATH Protein EXORDIUM OS=Arabidopsis thaliana GN=EXO PE=2 SV=1//1.07424e-142
GLYMA.03G047900	215.517	-1.70411	0.340676	-5.00215	5.66949e-07	7.77955e-05	330.399	342.694	315.724	152.594	90.5846	61.1059	sp|O82500|Y4117_ARATH Putative disease resistance protein At4g11170 OS=Arabidopsis thaliana GN=At4g11170 PE=2 SV=1//7.97472e-134
GLYMA.03G046600	34.1237	-1.70254	0.470721	-3.61688	0.000298172	0.0139199	55.0666	44.385	56.8507	25.4323	11.6594	11.3482	-//-
GLYMA.08G334500	29.9915	-1.69978	0.521722	-3.25803	0.0011219	0.0380583	37.0856	45.4172	54.8203	22.3804	6.27814	13.9671	-//-
GLYMA.06G293400	188.183	-1.69914	0.324257	-5.24012	1.60473e-07	2.60149e-05	252.857	360.241	249.737	118.006	60.0908	88.1671	sp|Q6R567|RMA1_CAPAN E3 ubiquitin-protein ligase RMA1H1 OS=Capsicum annuum GN=RMA1H1 PE=1 SV=1//2.69886e-65
GLYMA.09G229300	209.638	-1.68396	0.412054	-4.08674	4.37486e-05	0.00303954	441.656	236.376	281.208	121.058	44.8439	132.687	sp|K7LFJ0|PP890_SOYBN Protein PROPEP890 OS=Glycine max GN=PROPEP890 PE=2 SV=2//2.97035e-30
GLYMA.06G036800	375.68	-1.67962	0.461989	-3.63562	0.000277313	0.0130742	515.828	395.336	807.077	59.003	236.776	240.059	sp|Q9FDW1|MYB44_ARATH Transcription factor MYB44 OS=Arabidopsis thaliana GN=MYB44 PE=2 SV=1//2.40915e-51
GLYMA.17G053600	82.7585	-1.67935	0.470523	-3.56911	0.000358192	0.0160211	162.952	58.836	156.339	59.003	34.9782	24.4424	-//-
GLYMA.11G153000	131.434	-1.67775	0.292339	-5.73904	9.52122e-09	2.31528e-06	236	161.025	204.053	54.9338	61.8845	70.7083	sp|Q40392|TMVRN_NICGU TMV resistance protein N OS=Nicotiana glutinosa GN=N PE=1 SV=1//9.17468e-128
GLYMA.15G256300	342.911	-1.67546	0.451265	-3.7128	0.000204977	0.0103488	913.655	327.211	325.876	241.098	96.8627	152.765	-//-
GLYMA.15G011500	556.178	-1.67327	0.292989	-5.71102	1.12301e-08	2.64706e-06	791.16	846.412	902.505	343.845	166.819	286.325	sp|Q39002|TLC1_ARATH ADP,ATP carrier protein 1, chloroplastic OS=Arabidopsis thaliana GN=AATP1 PE=1 SV=2//0
GLYMA.11G050900	50.0887	-1.66967	0.454702	-3.67201	0.000240648	0.0116685	95.5236	63.997	69.033	31.5361	10.7625	29.68	sp|O81760|P2C63_ARATH Probable protein phosphatase 2C 63 OS=Arabidopsis thaliana GN=At4g33920 PE=2 SV=1//4.80881e-171
GLYMA.10G257900	441.26	-1.66889	0.508679	-3.28083	0.00103504	0.035794	383.218	414.948	1216.2	108.85	152.469	371.873	sp|Q9SSW1|AZF1_ARATH Zinc finger protein AZF1 OS=Arabidopsis thaliana GN=AZF1 PE=2 SV=1//1.89827e-35
GLYMA.15G247800	83.9043	-1.66661	0.422106	-3.94833	7.86981e-05	0.00489265	111.257	176.508	95.4279	20.3459	46.6376	53.2494	-//-
GLYMA.01G166100	341.822	-1.66563	0.288093	-5.78159	7.39979e-09	1.88283e-06	610.227	404.626	544.142	212.614	130.047	149.273	sp|Q9FKW4|CDPKS_ARATH Calcium-dependent protein kinase 28 OS=Arabidopsis thaliana GN=CPK28 PE=1 SV=1//1.50561e-12
GLYMA.08G044400	183.896	-1.66522	0.373457	-4.45893	8.23689e-06	0.000787238	302.304	156.896	379.681	92.5736	63.6783	108.245	sp|Q9C9T2|SARD1_ARATH Protein SAR DEFICIENT 1 OS=Arabidopsis thaliana GN=SARD1 PE=1 SV=1//3.86096e-118
GLYMA.10G079700	81.3159	-1.66167	0.404956	-4.10335	4.07209e-05	0.00288128	138.228	66.0614	166.491	37.6398	34.0813	45.393	sp|Q9SJ52|YLS9_ARATH Protein YLS9 OS=Arabidopsis thaliana GN=YLS9 PE=2 SV=1//9.10721e-23
GLYMA.11G020800	86.6647	-1.65731	0.313998	-5.27808	1.30545e-07	2.21932e-05	112.381	142.445	140.096	37.6398	37.6688	49.7577	sp|A0MFL4|LOR17_ARATH Protein LURP-one-related 17 OS=Arabidopsis thaliana GN=At5g41590 PE=2 SV=2//8.44994e-47
GLYMA.13G301700	35.3302	-1.65635	0.481086	-3.44294	0.000575434	0.022816	44.9523	71.2225	44.6684	20.3459	8.96877	21.8235	-//-
GLYMA.06G089800	274.119	-1.65586	0.23317	-7.1015	1.23406e-12	6.58525e-10	461.885	361.274	425.365	134.283	131.841	130.068	sp|Q9SUG3|ITPK3_ARATH Inositol-tetrakisphosphate 1-kinase 3 OS=Arabidopsis thaliana GN=ITPK3 PE=1 SV=2//1.22992e-170
GLYMA.08G196600	37.9448	-1.65403	0.522902	-3.16317	0.00156064	0.0490668	87.657	39.224	45.6836	29.5015	10.7625	14.84	-//-
GLYMA.17G185000	121.689	-1.64958	0.485289	-3.39917	0.000675901	0.0257883	314.666	77.4158	161.415	85.4526	47.5345	43.6471	sp|Q9FY93|NAC83_ARATH NAC domain-containing protein 83 OS=Arabidopsis thaliana GN=NAC083 PE=1 SV=1//6.52093e-40
GLYMA.14G176500	74.3574	-1.6481	0.441567	-3.73239	0.000189675	0.00983468	56.1904	116.64	165.476	27.4669	34.9782	45.393	sp|Q9FE06|EXOL2_ARATH Protein EXORDIUM-like 2 OS=Arabidopsis thaliana GN=EXL2 PE=2 SV=1//4.5063e-127
GLYMA.08G220500	506.146	-1.6467	0.214359	-7.68201	1.56616e-14	1.12406e-11	761.941	765.9	773.575	276.704	213.457	245.297	-//-
GLYMA.13G328200	181.201	-1.64636	0.315922	-5.21129	1.87529e-07	2.95289e-05	374.228	260.117	189.841	84.4353	84.3065	94.2777	-//-
GLYMA.11G239900	672.466	-1.64398	0.245848	-6.68699	2.27808e-11	9.72513e-09	1053.01	1060.08	944.128	270.6	290.588	416.393	-//-
GLYMA.04G251400	179.443	-1.64087	0.465192	-3.5273	0.000419815	0.0181437	401.199	106.318	307.603	116.989	52.0189	92.5318	sp|Q9SFE4|ERF12_ARATH Ethylene-responsive transcription factor ERF012 OS=Arabidopsis thaliana GN=ERF012 PE=2 SV=1//1.82091e-28
GLYMA.17G065200	480.506	-1.63875	0.437642	-3.74449	0.000180758	0.00950056	873.198	323.082	985.75	321.464	123.769	255.772	sp|Q38910|XTH23_ARATH Probable xyloglucan endotransglucosylase/hydrolase protein 23 OS=Arabidopsis thaliana GN=XTH23 PE=2 SV=1//6.34109e-148
GLYMA.18G017500	345.471	-1.63763	0.279171	-5.86605	4.46306e-09	1.18259e-06	507.961	518.169	543.127	111.902	185.654	206.014	-//-
GLYMA.08G110900	585.73	-1.63679	0.487933	-3.35454	0.000794971	0.0290062	1486.8	293.148	879.155	408.952	173.097	273.231	sp|P19168|CHS3_SOYBN Chalcone synthase 3 OS=Glycine max GN=CHS3 PE=3 SV=1//0
GLYMA.15G257600	94.3907	-1.63643	0.409294	-3.99818	6.38303e-05	0.00416371	179.809	141.413	107.61	34.5879	29.597	73.3271	sp|Q84MB3|ACCH1_ARATH 1-aminocyclopropane-1-carboxylate oxidase homolog 1 OS=Arabidopsis thaliana GN=At1g06620 PE=2 SV=1//5.79662e-127
GLYMA.09G186200	152.665	-1.63586	0.393769	-4.15435	3.26208e-05	0.00241955	188.8	251.859	251.767	122.075	41.2564	60.233	sp|H2DH18|C7A12_PANGI Cytochrome P450 CYP736A12 OS=Panax ginseng PE=2 SV=1//0
GLYMA.08G044000	66.3364	-1.63449	0.361533	-4.52101	6.15461e-06	0.000625572	113.505	97.0277	90.352	40.6917	21.5251	34.9177	sp|O04887|PME2_CITSI Pectinesterase 2 OS=Citrus sinensis GN=PECS-2.1 PE=2 SV=1//1.07575e-20
GLYMA.01G241200	439.418	-1.63435	0.359769	-4.54279	5.55152e-06	0.000573373	538.304	521.266	934.991	123.092	241.26	277.595	-//-
GLYMA.02G198300	83.8258	-1.63392	0.373838	-4.37065	1.23875e-05	0.00109917	123.619	122.833	134.005	40.6917	23.3188	58.4871	sp|Q8GW29|LOG7_ARATH Cytokinin riboside 5&apos;-monophosphate phosphoribohydrolase LOG7 OS=Arabidopsis thaliana GN=LOG7 PE=1 SV=2//3.38433e-114
GLYMA.04G040300	265.805	-1.63377	0.459554	-3.55511	0.000377814	0.0167621	470.875	150.703	584.75	105.798	93.2752	189.428	sp|Q9SND9|Y3028_ARATH Uncharacterized acetyltransferase At3g50280 OS=Arabidopsis thaliana GN=At3g50280 PE=3 SV=1//8.00868e-73
GLYMA.07G087200	157.4	-1.63357	0.447501	-3.65044	0.000261796	0.0124398	377.599	107.35	229.433	73.2451	52.0189	104.753	sp|Q9FK16|AGP22_ARATH Arabinogalactan peptide 22 OS=Arabidopsis thaliana GN=AGP22 PE=3 SV=1//6.94434e-11
GLYMA.16G156200	129.272	-1.63329	0.439494	-3.71629	0.000202168	0.0102502	229.257	104.253	252.783	91.5563	33.1845	64.5977	sp|C0LGV1|RCH1_ARATH LRR receptor-like serine/threonine-protein kinase RCH1 OS=Arabidopsis thaliana GN=RCH1 PE=2 SV=1//5.05732e-56
GLYMA.15G142400	2376.77	-1.63189	0.476437	-3.4252	0.000614345	0.0239155	4648.07	2670.33	3462.82	2277.72	478.036	723.669	sp|P23535|E13B_PHAVU Glucan endo-1,3-beta-glucosidase, basic isoform OS=Phaseolus vulgaris PE=2 SV=1//0
GLYMA.16G057600	202.711	-1.63188	0.437508	-3.72994	0.000191525	0.0099172	158.457	389.143	371.56	146.49	50.2251	100.388	sp|P92942|CLCB_ARATH Chloride channel protein CLC-b OS=Arabidopsis thaliana GN=CLC-B PE=1 SV=1//0
GLYMA.08G010000	136.194	-1.6301	0.340851	-4.78244	1.73179e-06	0.00020852	286.571	194.055	137.051	72.2278	58.297	68.9624	sp|Q9FGQ2|SWT13_ARATH Bidirectional sugar transporter SWEET13 OS=Arabidopsis thaliana GN=SWEET13 PE=2 SV=1//3.37358e-75
GLYMA.03G205400	86.3372	-1.62935	0.468777	-3.47575	0.000509426	0.020942	80.9141	190.959	119.793	22.3804	69.0596	34.9177	sp|Q9FG13|CXE15_ARATH Probable carboxylesterase 15 OS=Arabidopsis thaliana GN=CXE15 PE=2 SV=1//3.16676e-105
GLYMA.13G221700	76.9744	-1.62696	0.49877	-3.26194	0.00110651	0.0377161	186.552	47.4817	114.717	51.8819	36.772	24.4424	-//-
GLYMA.08G018000	395.777	-1.62609	0.471926	-3.44565	0.000569688	0.0226584	932.76	183.733	677.132	217.701	138.119	225.219	sp|P31531|1A1C_SOYBN 1-aminocyclopropane-1-carboxylate synthase OS=Glycine max GN=ACS1 PE=2 SV=1//0
GLYMA.11G106300	1768.08	-1.62007	0.222334	-7.28666	3.17733e-13	1.87809e-10	2283.58	2582.59	3137.96	959.307	769.521	875.561	sp|F4I9E1|NFD4_ARATH Protein NUCLEAR FUSION DEFECTIVE 4 OS=Arabidopsis thaliana GN=NFD4 PE=3 SV=1//1.46563e-14
GLYMA.10G129500	239.274	-1.61817	0.253564	-6.38171	1.75121e-10	6.53234e-08	409.066	301.405	372.575	114.954	105.832	131.814	-//-
GLYMA.18G086900	275.089	-1.61761	0.42814	-3.77822	0.000157954	0.00852351	510.208	257.02	477.14	232.96	78.9252	94.2777	sp|Q39214|RPM1_ARATH Disease resistance protein RPM1 OS=Arabidopsis thaliana GN=RPM1 PE=1 SV=1//3.46024e-95
GLYMA.14G073300	80.2053	-1.61653	0.412284	-3.92091	8.82141e-05	0.00534586	124.743	132.123	105.58	64.0894	21.5251	33.1718	sp|Q9ZVQ6|P2B10_ARATH F-box protein PP2-B10 OS=Arabidopsis thaliana GN=PP2B10 PE=1 SV=1//4.93805e-69
GLYMA.07G204800	247.515	-1.61565	0.450612	-3.58545	0.000336495	0.0151921	376.475	340.629	402.016	230.925	55.6064	79.4377	sp|O49523|DSEL_ARATH Phospholipase A1-IIgamma OS=Arabidopsis thaliana GN=DSEL PE=1 SV=1//7.21838e-158
GLYMA.16G011500	230.029	-1.61336	0.263272	-6.12808	8.89433e-10	2.69078e-07	422.552	336.5	281.208	118.006	104.935	116.974	sp|Q4R7Y5|DNJB6_MACFA DnaJ homolog subfamily B member 6 OS=Macaca fascicularis GN=DNAJB6 PE=2 SV=1//5.85207e-14
GLYMA.04G142400	101.081	-1.61103	0.412433	-3.90617	9.37696e-05	0.00559578	200.038	102.189	154.309	78.3315	34.0813	37.5365	-//-
GLYMA.11G230300	215.171	-1.60825	0.490117	-3.28135	0.00103311	0.0357918	547.294	99.0922	325.876	108.85	80.719	129.195	sp|Q9LY50|ACCR3_ARATH Putative serine/threonine-protein kinase-like protein CCR3 OS=Arabidopsis thaliana GN=CCR3 PE=2 SV=1//5.52775e-86
GLYMA.11G077400	305.604	-1.60817	0.350915	-4.58279	4.5882e-06	0.000492411	284.323	566.683	529.93	114.954	127.357	210.379	sp|Q9FYB5|DNJ11_ARATH Chaperone protein dnaJ 11, chloroplastic OS=Arabidopsis thaliana GN=ATJ11 PE=1 SV=2//3.48528e-38
GLYMA.18G281600	209.689	-1.60813	0.276937	-5.80682	6.36692e-09	1.63082e-06	298.933	273.536	374.605	122.075	81.6158	107.372	sp|Q8L7S0|ULP2B_ARATH Probable ubiquitin-like-specific protease 2B OS=Arabidopsis thaliana GN=ULP2B PE=1 SV=3//1.65587e-77
GLYMA.06G077200	1703.41	-1.60768	0.234061	-6.86864	6.48147e-12	3.0003e-09	2463.39	2914.96	2316.67	981.687	668.174	875.561	-//-
GLYMA.04G050200	260.964	-1.60669	0.333139	-4.82287	1.41506e-06	0.000175904	262.971	463.462	451.76	174.974	116.594	96.0236	sp|O82804|ELF3_ARATH Protein EARLY FLOWERING 3 OS=Arabidopsis thaliana GN=ELF3 PE=1 SV=1//2.98592e-93
GLYMA.17G051400	65.8735	-1.60625	0.353492	-4.54397	5.52055e-06	0.000572679	122.495	98.06	77.1545	29.5015	30.4938	37.5365	sp|Q9LNP6|NFYA8_ARATH Nuclear transcription factor Y subunit A-8 OS=Arabidopsis thaliana GN=NFYA8 PE=2 SV=2//3.62266e-34
GLYMA.03G066800	752.224	-1.60574	0.461097	-3.48244	0.000496874	0.0205937	1625.03	747.32	1024.33	691.759	188.344	236.567	sp|Q0PGJ6|AKRC9_ARATH Aldo-keto reductase family 4 member C9 OS=Arabidopsis thaliana GN=AKR4C9 PE=1 SV=1//1.17999e-149
GLYMA.17G167100	158.63	-1.60346	0.346118	-4.6327	3.60927e-06	0.000400785	336.018	150.703	229.433	85.4526	66.3689	83.8024	sp|Q9FDW1|MYB44_ARATH Transcription factor MYB44 OS=Arabidopsis thaliana GN=MYB44 PE=2 SV=1//1.11344e-12
GLYMA.05G180100	827.436	-1.6003	0.44347	-3.6086	0.000307857	0.014222	1347.44	1147.82	1237.52	757.883	161.438	312.513	sp|O65201|ACOX2_ARATH Acyl-coenzyme A oxidase 2, peroxisomal OS=Arabidopsis thaliana GN=ACX2 PE=1 SV=2//0
GLYMA.11G236600	100.569	-1.5983	0.304772	-5.24424	1.56931e-07	2.56572e-05	131.485	151.735	170.552	40.6917	59.1939	49.7577	sp|Q9ZT50|RHA2A_ARATH E3 ubiquitin-protein ligase RHA2A OS=Arabidopsis thaliana GN=RHA2A PE=1 SV=1//5.72295e-15
GLYMA.14G176400	847.764	-1.59605	0.369536	-4.31908	1.5668e-05	0.00132304	1373.29	638.938	1810.09	415.055	321.082	528.13	sp|Q9ZPE7|EXO_ARATH Protein EXORDIUM OS=Arabidopsis thaliana GN=EXO PE=2 SV=1//8.47909e-143
GLYMA.07G235900	42.9615	-1.59604	0.476268	-3.35113	0.000804814	0.029282	88.7808	35.0951	70.0482	14.2421	26.9063	22.6965	sp|Q9LDE1|MY108_ARATH Transcription factor MYB108 OS=Arabidopsis thaliana GN=MYB108 PE=1 SV=1//4.5616e-80
GLYMA.16G112200	35.8398	-1.592	0.460545	-3.45676	0.000546706	0.0220178	39.3333	79.4802	42.638	17.294	18.8344	17.4588	sp|Q8LC69|ATL8_ARATH RING-H2 finger protein ATL8 OS=Arabidopsis thaliana GN=ATL8 PE=2 SV=2//5.34801e-36
GLYMA.20G133200	410.872	-1.59013	0.462941	-3.43484	0.00059291	0.0233165	458.513	338.565	1053.77	113.937	173.097	327.353	sp|Q9SSW2|AZF2_ARATH Zinc finger protein AZF2 OS=Arabidopsis thaliana GN=AZF2 PE=2 SV=1//1.47893e-36
GLYMA.04G076000	3036.92	-1.58772	0.20671	-7.68089	1.57985e-14	1.12406e-11	4682.9	4755.39	4234.36	1567.65	1279.84	1701.36	-//-
GLYMA.07G035900	225.257	-1.58668	0.41608	-3.8134	0.00013707	0.00759936	165.2	507.847	341.104	71.2105	128.253	137.925	sp|Q96H78|S2544_HUMAN Solute carrier family 25 member 44 OS=Homo sapiens GN=SLC25A44 PE=2 SV=1//5.1846e-28
GLYMA.12G150500	38.5143	-1.58538	0.45796	-3.46182	0.000536532	0.0216991	47.1999	83.609	42.638	14.2421	23.3188	20.0777	sp|P24805|TSJT1_TOBAC Stem-specific protein TSJT1 OS=Nicotiana tabacum GN=TSJT1 PE=2 SV=1//2.55951e-30
GLYMA.06G101400	130.053	-1.57602	0.397658	-3.96327	7.39312e-05	0.00465657	104.514	291.083	188.826	51.8819	64.5752	79.4377	-//-
GLYMA.05G224500	952.882	-1.57375	0.286687	-5.48944	4.03211e-08	8.02682e-06	1502.53	1536.96	1239.55	665.309	341.71	431.233	sp|Q8H1S0|MIOX4_ARATH Inositol oxygenase 4 OS=Arabidopsis thaliana GN=MIOX4 PE=2 SV=1//1.96918e-23
GLYMA.20G152900	634.673	-1.57297	0.227357	-6.91851	4.56426e-12	2.27745e-09	928.265	1095.17	826.365	357.07	283.413	317.751	sp|Q9FLI1|BH036_ARATH Transcription factor bHLH36 OS=Arabidopsis thaliana GN=BHLH36 PE=2 SV=1//7.20727e-30
GLYMA.14G055200	442.744	-1.57169	0.370212	-4.24537	2.18228e-05	0.00172521	468.628	850.541	669.011	114.954	257.404	295.927	sp|Q94AR4|CID2_ARATH Polyadenylate-binding protein-interacting protein 2 OS=Arabidopsis thaliana GN=CID2 PE=2 SV=1//1.45449e-11
GLYMA.03G189100	276.161	-1.57139	0.291641	-5.38808	7.12137e-08	1.29673e-05	385.466	374.692	479.17	181.078	97.7596	138.798	sp|Q9FFN2|GLYT3_ARATH Probable glycosyltransferase At5g03795 OS=Arabidopsis thaliana GN=At5g03795 PE=3 SV=2//0
GLYMA.17G048900	707.764	-1.56791	0.483338	-3.24392	0.00117898	0.0395957	1722.8	302.438	1150.21	450.661	254.713	365.763	sp|Q9CAH1|Y1725_ARATH Putative receptor-like protein kinase At1g72540 OS=Arabidopsis thaliana GN=At1g72540 PE=2 SV=1//5.06182e-154
GLYMA.02G005600	37.7635	-1.56783	0.445267	-3.5211	0.000429765	0.0184169	67.4284	35.0951	67.0026	17.294	17.9375	21.8235	sp|Q7XBH4|MYB4_ORYSJ Myb-related protein Myb4 OS=Oryza sativa subsp. japonica GN=MYB4 PE=2 SV=2//1.52108e-72
GLYMA.04G208300	258.567	-1.56454	0.474952	-3.2941	0.000987374	0.0345815	601.237	119.736	438.562	128.179	100.45	163.24	sp|Q39013|NAC2_ARATH NAC domain-containing protein 2 OS=Arabidopsis thaliana GN=NAC002 PE=2 SV=2//4.21748e-117
GLYMA.13G032100	305.285	-1.56256	0.495284	-3.15487	0.0016057	0.0499096	786.665	131.091	450.745	166.836	114.8	181.572	sp|O04086|Y1105_ARATH Probable receptor-like protein kinase At1g11050 OS=Arabidopsis thaliana GN=At1g11050 PE=2 SV=1//0
GLYMA.15G271900	167.264	-1.5552	0.401249	-3.8759	0.000106232	0.00620297	274.209	244.634	229.433	142.421	43.0501	69.8353	sp|Q66GR3|BH130_ARATH Transcription factor bHLH130 OS=Arabidopsis thaliana GN=BHLH130 PE=1 SV=1//2.39948e-21
GLYMA.13G001500	45.1733	-1.55448	0.418237	-3.71674	0.000201812	0.0102502	64.057	75.3513	62.9418	16.2767	34.0813	18.3318	sp|Q6R3L0|YSL1_ARATH Metal-nicotianamine transporter YSL1 OS=Arabidopsis thaliana GN=YSL1 PE=2 SV=2//0
GLYMA.13G338400	529.478	-1.55261	0.381659	-4.06805	4.74079e-05	0.00326426	1053.01	348.887	967.477	250.254	240.363	316.878	sp|P0CH30|RING1_GOSHI E3 ubiquitin-protein ligase RING1 OS=Gossypium hirsutum GN=RING1 PE=1 SV=1//2.00704e-35
GLYMA.10G278600	138.969	-1.54912	0.293947	-5.27008	1.36367e-07	2.29174e-05	248.361	206.442	166.491	83.418	61.8845	67.2165	-//-
GLYMA.16G137200	92.8026	-1.54887	0.48332	-3.20464	0.0013523	0.0443695	227.009	65.0292	122.838	66.124	27.8032	48.0118	sp|Q40392|TMVRN_NICGU TMV resistance protein N OS=Nicotiana glutinosa GN=N PE=1 SV=1//4.16648e-78
GLYMA.02G042200	90.017	-1.54792	0.374362	-4.13483	3.55212e-05	0.00256534	104.514	159.993	138.066	40.6917	30.4938	66.3436	sp|Q9SEY5|AAE2_ARATH Probable acyl-activating enzyme 2 OS=Arabidopsis thaliana GN=AAE2 PE=2 SV=1//0
GLYMA.04G190400	88.8742	-1.54501	0.446634	-3.45923	0.000541726	0.0218402	165.2	72.2547	159.385	70.1932	27.8032	38.4094	sp|Q9SKB2|SBIR1_ARATH Leucine-rich repeat receptor-like serine/threonine/tyrosine-protein kinase SOBIR1 OS=Arabidopsis thaliana GN=SOBIR1 PE=1 SV=1//0
GLYMA.05G178200	334.515	-1.54487	0.314412	-4.91353	8.94512e-07	0.000117331	473.123	418.045	603.023	244.15	126.46	142.29	sp|Q8GSA7|CMTA3_ARATH Calmodulin-binding transcription activator 3 OS=Arabidopsis thaliana GN=CMTA3 PE=1 SV=1//3.09061e-71
GLYMA.08G220000	1045.81	-1.54467	0.26737	-5.77728	7.5916e-09	1.90639e-06	1395.77	2046.87	1230.41	542.217	452.026	607.567	sp|Q9SAG8|DNAJ8_ARATH Chaperone protein dnaJ 8, chloroplastic OS=Arabidopsis thaliana GN=ATJ8 PE=2 SV=1//2.12937e-21
GLYMA.12G074100	111.165	-1.54369	0.47049	-3.28103	0.00103429	0.035794	170.819	94.9633	230.448	96.6428	29.597	44.52	sp|O48963|PHOT1_ARATH Phototropin-1 OS=Arabidopsis thaliana GN=PHOT1 PE=1 SV=1//0
GLYMA.02G047400	71.5625	-1.54164	0.436356	-3.533	0.000410879	0.0178928	79.7903	153.799	86.2912	20.3459	36.772	52.3765	sp|P50699|TLPH_ARATH Thaumatin-like protein OS=Arabidopsis thaliana GN=At1g18250 PE=2 SV=2//8.05021e-72
GLYMA.02G195400	465.276	-1.54112	0.389008	-3.96166	7.44298e-05	0.00468031	992.322	314.824	770.53	278.738	182.963	252.28	sp|Q9ZSD4|SY121_ARATH Syntaxin-121 OS=Arabidopsis thaliana GN=SYP121 PE=1 SV=1//5.51658e-125
GLYMA.17G101500	511.679	-1.53967	0.249403	-6.1734	6.6838e-10	2.15797e-07	951.865	597.65	734.998	258.392	258.301	268.866	sp|Q9FLJ2|NC100_ARATH NAC domain-containing protein 100 OS=Arabidopsis thaliana GN=NAC100 PE=2 SV=1//6.45531e-140
GLYMA.02G172200	119.003	-1.53943	0.421354	-3.65352	0.000258666	0.0123456	158.457	119.736	252.783	84.4353	31.3907	67.2165	sp|Q9FG33|LRKS5_ARATH Probable L-type lectin-domain containing receptor kinase S.5 OS=Arabidopsis thaliana GN=LECRKS5 PE=2 SV=1//0
GLYMA.08G135200	319.053	-1.53629	0.350689	-4.38078	1.18256e-05	0.00105909	456.266	382.95	583.735	250.254	104.935	136.179	sp|Q6NPP4|CMTA2_ARATH Calmodulin-binding transcription activator 2 OS=Arabidopsis thaliana GN=CMTA2 PE=1 SV=1//0
GLYMA.05G098200	688.641	-1.53603	0.294907	-5.20853	1.90347e-07	2.98503e-05	856.341	874.282	1342.08	272.634	326.463	460.04	sp|Q9FDW1|MYB44_ARATH Transcription factor MYB44 OS=Arabidopsis thaliana GN=MYB44 PE=2 SV=1//1.05288e-66
GLYMA.14G132900	44.638	-1.53441	0.446271	-3.43829	0.000585395	0.0230445	74.1713	61.9326	62.9418	27.4669	10.7625	30.553	sp|Q941D3|PAP8_ARATH Probable plastid-lipid-associated protein 8, chloroplastic OS=Arabidopsis thaliana GN=PAP8 PE=2 SV=1//6.82529e-24
GLYMA.12G173500	495.881	-1.5307	0.248351	-6.16343	7.11848e-10	2.27916e-07	684.399	632.745	893.368	225.839	241.26	297.673	sp|Q9FKJ0|FK132_ARATH F-box/kelch-repeat protein At5g60570 OS=Arabidopsis thaliana GN=At5g60570 PE=2 SV=1//0
GLYMA.04G030900	92.1913	-1.53043	0.402037	-3.80669	0.000140841	0.00771932	159.581	138.316	112.686	71.2105	24.2157	47.1389	-//-
GLYMA.06G037000	131.446	-1.53033	0.441155	-3.46892	0.000522554	0.0212681	270.838	105.285	210.145	35.6052	68.1627	98.6424	-//-
GLYMA.18G153800	291.356	-1.52079	0.216489	-7.0248	2.1438e-12	1.11307e-09	419.18	437.657	439.578	145.473	157.85	148.4	sp|Q9LSK9|Y5566_ARATH Uncharacterized protein At5g65660 OS=Arabidopsis thaliana GN=At5g65660 PE=2 SV=1//3.38695e-38
GLYMA.14G086500	156.066	-1.51948	0.338745	-4.48561	7.27061e-06	0.000714435	187.676	191.991	314.709	69.1759	65.472	107.372	sp|Q9FDW1|MYB44_ARATH Transcription factor MYB44 OS=Arabidopsis thaliana GN=MYB44 PE=2 SV=1//2.16176e-74
GLYMA.15G065200	239.922	-1.51934	0.403605	-3.76444	0.000166926	0.00891996	406.818	197.152	462.927	182.095	74.4408	116.101	sp|O81906|B120_ARATH G-type lectin S-receptor-like serine/threonine-protein kinase B120 OS=Arabidopsis thaliana GN=B120 PE=2 SV=1//0
GLYMA.16G177900	519.041	-1.51779	0.311872	-4.86672	1.13466e-06	0.000145316	1095.71	525.395	687.284	265.513	228.704	311.64	-//-
GLYMA.09G277000	1119.52	-1.51504	0.263205	-5.75613	8.60633e-09	2.11964e-06	1731.79	1669.08	1574.56	784.333	448.439	508.925	sp|Q5W736|CIPKI_ORYSJ CBL-interacting protein kinase 18 OS=Oryza sativa subsp. japonica GN=CIPK18 PE=2 SV=1//0
GLYMA.18G209800	264.787	-1.51343	0.350885	-4.31318	1.60926e-05	0.0013448	569.77	277.665	328.922	185.147	107.625	119.593	sp|Q9LZX1|LOR15_ARATH Protein LURP-one-related 15 OS=Arabidopsis thaliana GN=At5g01750 PE=1 SV=1//1.84362e-94
GLYMA.17G225500	240.518	-1.51305	0.299538	-5.05128	4.38854e-07	6.2915e-05	463.009	344.758	260.904	133.265	139.913	101.261	sp|Q9S7X6|ACL5_ARATH Thermospermine synthase ACAULIS5 OS=Arabidopsis thaliana GN=ACL5 PE=1 SV=1//2.0883e-180
GLYMA.02G047700	127.982	-1.51278	0.297867	-5.0787	3.80024e-07	5.50978e-05	158.457	197.152	213.19	56.9684	59.1939	82.9295	-//-
GLYMA.19G255500	152.962	-1.50988	0.463499	-3.25758	0.00112368	0.0380583	279.828	181.669	217.251	150.559	43.947	44.52	sp|O65717|CNGC1_ARATH Cyclic nucleotide-gated ion channel 1 OS=Arabidopsis thaliana GN=CNGC1 PE=1 SV=1//0
GLYMA.11G192900	274.8	-1.50836	0.379867	-3.97077	7.16394e-05	0.00454201	577.637	329.275	312.679	219.735	96.8627	112.609	sp|Q9CR50|ZN363_MOUSE RING finger and CHY zinc finger domain-containing protein 1 OS=Mus musculus GN=Rchy1 PE=1 SV=1//1.07191e-16
GLYMA.08G125100	96.7643	-1.50829	0.349662	-4.31358	1.60633e-05	0.0013448	203.409	116.64	109.641	51.8819	46.6376	52.3765	sp|I7C6E8|C7A52_PANGI Beta-amyrin 28-oxidase OS=Panax ginseng PE=2 SV=1//3.70035e-171
GLYMA.18G238200	219.214	-1.5028	0.378939	-3.9658	7.31497e-05	0.00462251	367.485	166.186	438.562	119.023	86.1002	137.925	sp|O04609|WRK22_ARATH WRKY transcription factor 22 OS=Arabidopsis thaliana GN=WRKY22 PE=2 SV=1//9.48354e-63
GLYMA.17G251800	708.652	-1.5005	0.270907	-5.53878	3.04578e-08	6.3255e-06	883.313	1227.3	1031.43	263.479	411.667	434.725	-//-
GLYMA.13G037000	173.017	-1.49844	0.36808	-4.07096	4.68199e-05	0.00323537	316.914	172.379	277.147	126.144	55.6064	89.913	-//-
GLYMA.08G134200	129.016	-1.49803	0.373923	-4.00626	6.16865e-05	0.00405832	271.961	127.994	171.567	89.5217	49.3283	63.7247	-//-
GLYMA.03G074000	295.315	-1.49696	0.341774	-4.37998	1.18692e-05	0.00105976	578.761	273.536	455.821	201.424	115.697	146.654	-//-
GLYMA.17G257200	115.312	-1.49646	0.355209	-4.2129	2.5211e-05	0.00195684	110.133	206.442	193.901	76.2969	45.7407	59.36	sp|Q8RUN2|LOG1_ARATH Cytokinin riboside 5&apos;-monophosphate phosphoribohydrolase LOG1 OS=Arabidopsis thaliana GN=LOG1 PE=1 SV=1//2.9093e-99
GLYMA.03G048000	130.109	-1.49473	0.387119	-3.86117	0.000112847	0.00654939	264.095	173.411	139.081	41.709	97.7596	64.5977	-//-
GLYMA.15G052700	2167.89	-1.49391	0.359169	-4.15936	3.19147e-05	0.00239077	4050.2	2366.86	3181.61	1790.43	713.017	905.241	sp|P22196|PER2_ARAHY Cationic peroxidase 2 OS=Arachis hypogaea GN=PNC2 PE=2 SV=1//8.31935e-175
GLYMA.13G110700	619.981	-1.49074	0.343814	-4.3359	1.45166e-05	0.00125054	1268.78	483.074	991.842	342.828	279.826	353.541	sp|Q8GXZ3|Y5102_ARATH Serine/threonine-protein kinase At5g01020 OS=Arabidopsis thaliana GN=At5g01020 PE=1 SV=1//3.05273e-155
GLYMA.13G102200	75.2415	-1.4891	0.417205	-3.56922	0.000358047	0.0160211	149.466	87.7379	95.4279	57.9857	22.4219	38.4094	sp|P27450|CX32_ARATH Probable serine/threonine-protein kinase Cx32, chloroplastic OS=Arabidopsis thaliana GN=At4g35600 PE=1 SV=2//8.92013e-103
GLYMA.03G201000	607.791	-1.48568	0.377141	-3.93933	8.17105e-05	0.00503916	1139.54	452.108	1095.39	404.882	215.251	339.574	sp|Q9SJ52|YLS9_ARATH Protein YLS9 OS=Arabidopsis thaliana GN=YLS9 PE=2 SV=1//1.20384e-56
GLYMA.01G010200	38.1131	-1.48481	0.457094	-3.24836	0.00116072	0.0390851	78.6665	33.0307	56.8507	20.3459	18.8344	20.9506	sp|P27774|KPPR_MESCR Phosphoribulokinase, chloroplastic OS=Mesembryanthemum crystallinum PE=2 SV=1//0
GLYMA.13G215000	533.298	-1.47855	0.281879	-5.24534	1.55993e-07	2.56128e-05	922.646	700.871	730.937	359.104	196.416	289.817	sp|Q8VYW2|BAM9_ARATH Inactive beta-amylase 9 OS=Arabidopsis thaliana GN=BAM9 PE=2 SV=1//0
GLYMA.04G100400	1759.47	-1.47825	0.336155	-4.39754	1.09487e-05	0.00100157	2081.29	2185.19	3502.41	551.373	1212.58	1023.96	sp|Q9ZPE7|EXO_ARATH Protein EXORDIUM OS=Arabidopsis thaliana GN=EXO PE=2 SV=1//2.6411e-134
GLYMA.09G181400	252.981	-1.47111	0.288222	-5.10409	3.32399e-07	4.9693e-05	434.913	265.278	415.213	151.577	112.11	138.798	sp|P0C5E2|Y1839_ARATH Probable serine/threonine-protein kinase At1g18390 OS=Arabidopsis thaliana GN=At1g18390 PE=2 SV=2//5.83961e-63
GLYMA.04G195300	422.642	-1.46971	0.309064	-4.75534	1.98112e-06	0.000233486	665.294	642.035	555.309	318.413	145.294	209.506	sp|Q8LBB2|KING1_ARATH SNF1-related protein kinase regulatory subunit gamma-1 OS=Arabidopsis thaliana GN=KING1 PE=1 SV=2//0
GLYMA.01G193000	80.8326	-1.468	0.327891	-4.47708	7.56694e-06	0.000736259	101.143	146.574	108.625	37.6398	41.2564	49.7577	sp|O64815|HLS1L_ARATH Probable N-acetyltransferase HLS1-like OS=Arabidopsis thaliana GN=At2g23060 PE=2 SV=1//0
GLYMA.14G215800	52.8119	-1.46697	0.405019	-3.62197	0.000292366	0.0137155	65.1808	57.8038	109.641	29.5015	23.3188	31.4259	sp|Q9LE22|CML27_ARATH Probable calcium-binding protein CML27 OS=Arabidopsis thaliana GN=CML27 PE=1 SV=1//4.68602e-48
GLYMA.17G156100	89.6456	-1.46567	0.403143	-3.6356	0.000277335	0.0130742	195.542	79.4802	119.793	60.0203	36.772	46.2659	sp|Q9T072|BH025_ARATH Transcription factor bHLH25 OS=Arabidopsis thaliana GN=BHLH25 PE=2 SV=2//3.00939e-48
GLYMA.16G210600	922.458	-1.46271	0.377072	-3.87912	0.000104836	0.00614008	1811.58	668.872	1580.65	631.739	341.71	500.196	sp|Q40392|TMVRN_NICGU TMV resistance protein N OS=Nicotiana glutinosa GN=N PE=1 SV=1//5.20637e-143
GLYMA.12G073000	751.765	-1.4605	0.463056	-3.15403	0.0016103	0.0499753	1793.6	428.367	1086.25	601.22	250.229	350.923	sp|Q39023|MPK3_ARATH Mitogen-activated protein kinase 3 OS=Arabidopsis thaliana GN=MPK3 PE=1 SV=2//0
GLYMA.17G145400	453.505	-1.46029	0.392723	-3.71837	0.000200509	0.0102351	598.989	445.915	951.234	125.127	263.682	336.083	sp|O80337|EF100_ARATH Ethylene-responsive transcription factor 1A OS=Arabidopsis thaliana GN=ERF1A PE=1 SV=2//7.44112e-56
GLYMA.14G041700	590.462	-1.45898	0.380564	-3.83374	0.000126209	0.00714218	861.96	438.689	1297.41	228.891	327.36	388.459	sp|Q9SJ52|YLS9_ARATH Protein YLS9 OS=Arabidopsis thaliana GN=YLS9 PE=2 SV=1//2.58322e-08
GLYMA.01G185800	187.037	-1.45859	0.392413	-3.71697	0.000201625	0.0102502	423.675	136.252	262.934	111.902	89.6877	97.7695	sp|P22335|HSF24_SOLPE Heat shock factor protein HSF24 OS=Solanum peruvianum GN=HSF24 PE=2 SV=1//1.61785e-76
GLYMA.08G352100	57.0197	-1.45781	0.446227	-3.26696	0.00108708	0.0371921	94.3998	49.5461	106.595	44.7609	20.6282	26.1883	sp|Q9SXB4|Y1130_ARATH G-type lectin S-receptor-like serine/threonine-protein kinase At1g11300 OS=Arabidopsis thaliana GN=At1g11300 PE=2 SV=1//0
GLYMA.03G026600	152.117	-1.45745	0.290192	-5.02237	5.10373e-07	7.13057e-05	174.19	255.988	238.57	94.6082	68.1627	81.1836	-//-
GLYMA.20G102100	75.6983	-1.45537	0.323136	-4.5039	6.67168e-06	0.000665799	112.381	130.058	90.352	41.709	42.1532	37.5365	sp|Q9FTA0|GEML4_ARATH GEM-like protein 4 OS=Arabidopsis thaliana GN=At5g08350 PE=2 SV=1//1.01784e-60
GLYMA.20G133000	126.495	-1.45522	0.266573	-5.45898	4.78888e-08	9.38743e-06	171.943	206.442	177.658	70.1932	67.2658	65.4706	sp|Q9FN11|LBD37_ARATH LOB domain-containing protein 37 OS=Arabidopsis thaliana GN=LBD37 PE=2 SV=1//1.41349e-54
GLYMA.15G013300	186.452	-1.45493	0.424775	-3.42519	0.000614366	0.0239155	119.124	379.853	320.8	79.3488	83.4096	136.179	sp|Q9M8L2|FBK30_ARATH F-box/kelch-repeat protein At1g80440 OS=Arabidopsis thaliana GN=At1g80440 PE=2 SV=1//1.09895e-102
GLYMA.10G002200	367.704	-1.45149	0.396221	-3.66333	0.000248956	0.0119714	694.513	360.241	560.385	307.222	104.038	179.826	sp|Q9LIK5|CML11_ARATH Calmodulin-like protein 11 OS=Arabidopsis thaliana GN=CML11 PE=2 SV=1//2.54165e-81
GLYMA.07G263700	44.194	-1.44731	0.400381	-3.61484	0.000300538	0.0140133	61.8094	76.3835	55.8355	24.415	17.0407	29.68	-//-
GLYMA.07G163200	223.416	-1.44694	0.382648	-3.78138	0.000155962	0.0084563	340.514	199.217	440.593	178.026	86.9971	95.1507	sp|O80462|XLG1_ARATH Extra-large guanine nucleotide-binding protein 1 OS=Arabidopsis thaliana GN=XLG1 PE=1 SV=2//0
GLYMA.18G271500	120.28	-1.44689	0.399557	-3.62124	0.000293193	0.0137375	234.876	98.06	194.917	84.4353	43.0501	66.3436	sp|Q3E8W4|ANX2_ARATH Receptor-like protein kinase ANXUR2 OS=Arabidopsis thaliana GN=ANX2 PE=2 SV=1//4.35442e-68
GLYMA.10G179500	230.41	-1.44457	0.396549	-3.64286	0.000269626	0.0127578	348.38	259.085	403.031	203.459	66.3689	102.134	sp|Q9LM76|PUB44_ARATH U-box domain-containing protein 44 OS=Arabidopsis thaliana GN=PUB44 PE=1 SV=1//1.2868e-41
GLYMA.11G085300	233.171	-1.44098	0.281428	-5.12026	3.0511e-07	4.65184e-05	382.094	245.666	394.909	110.885	134.532	130.941	sp|P27450|CX32_ARATH Probable serine/threonine-protein kinase Cx32, chloroplastic OS=Arabidopsis thaliana GN=At4g35600 PE=1 SV=2//8.54458e-152
GLYMA.18G212200	653.271	-1.43558	0.223033	-6.43664	1.22151e-10	4.74057e-08	1120.44	869.121	872.049	382.502	321.979	353.541	sp|Q7X996|CIPK2_ORYSJ CBL-interacting protein kinase 2 OS=Oryza sativa subsp. japonica GN=CIPK2 PE=2 SV=1//0
GLYMA.17G234000	114.978	-1.43349	0.352468	-4.06702	4.76182e-05	0.00326746	193.295	171.347	139.081	45.7782	91.4815	48.8847	-//-
GLYMA.07G125500	1409.81	-1.43254	0.288055	-4.97316	6.58703e-07	8.97447e-05	1809.33	2527.88	1835.47	524.923	771.314	989.916	-//-
GLYMA.05G182100	163.509	-1.42919	0.338537	-4.22167	2.42498e-05	0.00190144	275.333	278.697	161.415	94.6082	61.8845	109.118	-//-
GLYMA.18G063500	357.319	-1.42745	0.289506	-4.93063	8.19651e-07	0.000108592	692.265	474.817	395.924	200.407	159.644	220.854	sp|Q5ZM74|RN141_CHICK RING finger protein 141 OS=Gallus gallus GN=RNF141 PE=2 SV=1//3.48283e-08
GLYMA.13G205200	128.144	-1.42718	0.385254	-3.70452	0.000211791	0.010623	161.828	175.476	223.342	56.9684	41.2564	109.991	-//-
GLYMA.12G224300	83.7874	-1.42695	0.318964	-4.4737	7.6877e-06	0.000742133	109.009	151.735	105.58	48.83	43.0501	44.52	-//-
GLYMA.13G360600	167.922	-1.426	0.419023	-3.40316	0.000666119	0.025491	98.895	355.08	280.193	88.5045	90.5846	94.2777	sp|Q9M8L2|FBK30_ARATH F-box/kelch-repeat protein At1g80440 OS=Arabidopsis thaliana GN=At1g80440 PE=2 SV=1//2.27708e-119
GLYMA.02G245700	299.621	-1.42597	0.374587	-3.80678	0.00014079	0.00771932	588.875	225.022	496.428	150.559	126.46	210.379	sp|Q9LE22|CML27_ARATH Probable calcium-binding protein CML27 OS=Arabidopsis thaliana GN=CML27 PE=1 SV=1//6.3567e-45
GLYMA.14G073200	102.803	-1.4229	0.312021	-4.56029	5.10838e-06	0.000537808	164.076	170.315	114.717	65.1067	50.2251	52.3765	-//-
GLYMA.04G167500	63.5098	-1.42152	0.414942	-3.42582	0.000612951	0.0239088	107.885	109.414	59.8963	49.8473	28.7001	25.3153	sp|O64654|TRL11_ARATH Thioredoxin-like 1-1, chloroplastic OS=Arabidopsis thaliana GN=At1g08570 PE=2 SV=1//2.79316e-75
GLYMA.14G010500	1037.7	-1.42119	0.243436	-5.83805	5.28168e-09	1.36193e-06	1301.37	1753.72	1478.12	614.445	443.057	635.502	sp|Q84VX0|RFS1_ARATH Probable galactinol--sucrose galactosyltransferase 1 OS=Arabidopsis thaliana GN=RFS1 PE=2 SV=1//4.0622e-65
GLYMA.09G080100	1596.63	-1.41884	0.230743	-6.149	7.79727e-10	2.4356e-07	2294.81	2774.58	1902.47	969.48	782.077	856.356	sp|O34598|GUAD_BACSU Guanine deaminase OS=Bacillus subtilis (strain 168) GN=guaD PE=1 SV=1//1.16548e-08
GLYMA.19G037900	137.053	-1.4186	0.275323	-5.15248	2.57062e-07	3.95561e-05	209.028	223.99	165.476	73.2451	81.6158	68.9624	sp|Q9FMC2|BZP43_ARATH Basic leucine zipper 43 OS=Arabidopsis thaliana GN=BZIP43 PE=1 SV=1//1.65727e-37
GLYMA.09G098400	436.002	-1.41545	0.283542	-4.99205	5.97424e-07	8.16855e-05	446.151	790.673	665.965	210.58	222.426	280.214	sp|Q9FMK7|BT1_ARATH BTB/POZ and TAZ domain-containing protein 1 OS=Arabidopsis thaliana GN=BT1 PE=1 SV=1//2.90875e-25
GLYMA.07G211800	138.696	-1.41321	0.340754	-4.1473	3.36417e-05	0.0024667	159.581	202.313	242.631	105.798	52.0189	69.8353	sp|B6TZ45|CNR1_MAIZE Cell number regulator 1 OS=Zea mays GN=CNR1 PE=2 SV=1//4.16096e-53
GLYMA.20G142000	1017.3	-1.41321	0.26423	-5.3484	8.87359e-08	1.60062e-05	1114.82	1487.41	1835.47	500.508	499.561	666.055	sp|F6H7K5|THI42_VITVI Thiamine thiazole synthase 2, chloroplastic OS=Vitis vinifera GN=THI1-2 PE=3 SV=1//0
GLYMA.08G017900	137.149	-1.4119	0.267792	-5.27238	1.3467e-07	2.27936e-05	201.161	184.766	212.175	77.3142	63.6783	83.8024	-//-
GLYMA.11G207500	357.315	-1.40893	0.311406	-4.52441	6.05632e-06	0.000620507	537.18	518.169	501.504	280.773	125.563	180.699	sp|Q9CAL3|CRK2_ARATH Cysteine-rich receptor-like protein kinase 2 OS=Arabidopsis thaliana GN=CRK2 PE=2 SV=1//1.04955e-105
GLYMA.03G142100	321.208	-1.40486	0.361021	-3.89136	9.96824e-05	0.00589215	512.456	348.887	537.036	277.721	121.078	130.068	sp|O81973|C93A3_SOYBN Cytochrome P450 93A3 OS=Glycine max GN=CYP93A3 PE=2 SV=1//0
GLYMA.15G228300	1283.19	-1.4043	0.352121	-3.98812	6.65995e-05	0.00430778	1635.14	2414.34	1539.03	367.243	823.333	920.081	-//-
GLYMA.18G281700	576.034	-1.40238	0.370877	-3.78124	0.000156048	0.0084563	773.179	790.673	943.112	517.802	171.304	260.137	sp|Q8L7S0|ULP2B_ARATH Probable ubiquitin-like-specific protease 2B OS=Arabidopsis thaliana GN=ULP2B PE=1 SV=3//2.40858e-77
GLYMA.06G099700	162.281	-1.4021	0.425879	-3.29224	0.00099391	0.0347155	286.571	97.0277	322.831	92.5736	69.0596	105.626	sp|Q8L936|CAP16_ARATH Putative clathrin assembly protein At4g40080 OS=Arabidopsis thaliana GN=At4g40080 PE=2 SV=2//5.22843e-46
GLYMA.17G236900	241.955	-1.40123	0.397768	-3.52273	0.000427122	0.0183562	452.894	184.766	415.213	174.974	80.719	143.162	-//-
GLYMA.11G155100	112.705	-1.39904	0.31122	-4.49534	6.94602e-06	0.000686049	180.933	183.733	125.884	51.8819	74.4408	59.36	sp|O80366|ARR9_ARATH Two-component response regulator ARR9 OS=Arabidopsis thaliana GN=ARR9 PE=1 SV=1//1.59236e-69
GLYMA.04G212000	59.9715	-1.39833	0.36368	-3.84494	0.000120581	0.00690439	114.628	72.2547	74.1089	31.5361	35.8751	31.4259	sp|Q8GY42|NAC25_ARATH NAC transcription factor 25 OS=Arabidopsis thaliana GN=NAC025 PE=2 SV=1//7.97294e-35
GLYMA.12G036200	404.769	-1.396	0.319336	-4.37157	1.23357e-05	0.0010971	396.704	735.966	627.388	165.819	291.485	211.252	sp|Q9SI61|ASE1_ARATH Amidophosphoribosyltransferase 1, chloroplastic OS=Arabidopsis thaliana GN=ASE1 PE=2 SV=1//0
GLYMA.12G216100	48.9482	-1.39559	0.391258	-3.56694	0.000361171	0.0160794	69.676	52.6427	90.352	30.5188	27.8032	22.6965	sp|Q69VG1|CIGR1_ORYSJ Chitin-inducible gibberellin-responsive protein 1 OS=Oryza sativa subsp. japonica GN=CIGR1 PE=2 SV=1//6.94552e-177
GLYMA.17G246500	426.335	-1.39062	0.401548	-3.46314	0.000533904	0.0216324	745.084	268.375	838.548	177.009	228.704	300.292	sp|P48417|CP74_LINUS Allene oxide synthase, chloroplastic OS=Linum usitatissimum GN=CYP74A PE=1 SV=1//0
GLYMA.11G082700	710.074	-1.39009	0.302183	-4.60017	4.2214e-06	0.000456875	1277.77	723.579	1082.19	505.594	295.073	376.238	sp|Q9SX98|LHTL8_ARATH Lysine histidine transporter-like 8 OS=Arabidopsis thaliana GN=AATL1 PE=1 SV=1//0
GLYMA.07G266400	299.424	-1.38897	0.244846	-5.67284	1.40453e-08	3.21211e-06	386.59	441.786	472.064	134.283	179.375	182.445	sp|O22193|PUB4_ARATH U-box domain-containing protein 4 OS=Arabidopsis thaliana GN=PUB4 PE=1 SV=3//8.54116e-63
GLYMA.02G023500	293.851	-1.38817	0.353908	-3.92239	8.76743e-05	0.00532797	560.78	360.241	354.302	243.133	106.728	137.925	sp|P59910|DJB13_HUMAN DnaJ homolog subfamily B member 13 OS=Homo sapiens GN=DNAJB13 PE=2 SV=1//2.2753e-57
GLYMA.09G145700	188.991	-1.37903	0.372025	-3.70682	0.000209881	0.0105686	303.428	344.758	170.552	147.507	69.0596	98.6424	sp|Q9LEX0|P2A13_ARATH F-box protein PP2-A13 OS=Arabidopsis thaliana GN=PP2A13 PE=1 SV=1//5.66756e-122
GLYMA.02G138600	44.4065	-1.37605	0.384268	-3.58096	0.000342331	0.0153833	53.9427	76.3835	61.9266	25.4323	27.8032	20.9506	-//-
GLYMA.04G199900	98.8042	-1.37559	0.353383	-3.89262	9.91694e-05	0.00587841	87.657	183.733	156.339	57.9857	55.6064	51.5036	sp|Q93W88|BH137_ARATH Transcription factor bHLH137 OS=Arabidopsis thaliana GN=BHLH137 PE=2 SV=1//4.16414e-50
GLYMA.09G173400	978.206	-1.37411	0.296727	-4.63088	3.64116e-06	0.000403161	1848.66	1051.82	1334.98	555.442	401.801	676.53	sp|Q9LE73|NUDT4_ARATH Nudix hydrolase 4 OS=Arabidopsis thaliana GN=NUDT4 PE=1 SV=1//8.75107e-52
GLYMA.05G043800	1129.98	-1.3707	0.254354	-5.38893	7.08766e-08	1.29673e-05	1554.23	1926.1	1409.08	591.047	509.426	790.012	-//-
GLYMA.18G018100	54.2002	-1.36874	0.388521	-3.52296	0.000426762	0.0183562	101.143	70.1903	62.9418	38.6571	28.7001	23.5694	sp|Q5HZ05|TPPJ_ARATH Probable trehalose-phosphate phosphatase J OS=Arabidopsis thaliana GN=TPPJ PE=1 SV=1//0
GLYMA.13G238500	645.493	-1.36786	0.288383	-4.74322	2.10346e-06	0.00024416	715.865	1215.94	859.867	281.79	355.163	444.327	-//-
GLYMA.17G136400	69.3543	-1.36778	0.36389	-3.75876	0.000170758	0.00906175	66.3046	126.962	106.595	36.6225	40.3595	39.2824	sp|Q9SIA5|DTX1_ARATH MATE efflux family protein DTX1 OS=Arabidopsis thaliana GN=DTX1 PE=2 SV=1//1.68196e-41
GLYMA.07G021300	355.728	-1.3656	0.27499	-4.96599	6.83524e-07	9.24706e-05	520.323	545.007	472.064	238.046	136.325	222.6	-//-
GLYMA.04G123100	163.852	-1.36523	0.292298	-4.6707	3.00178e-06	0.00033921	214.647	251.859	241.615	98.6774	64.5752	111.737	-//-
GLYMA.08G218400	791.279	-1.36329	0.207212	-6.57922	4.72907e-11	1.95372e-08	993.446	1216.98	1208.08	472.024	422.429	434.725	sp|Q9LEU7|CIPK5_ARATH CBL-interacting serine/threonine-protein kinase 5 OS=Arabidopsis thaliana GN=CIPK5 PE=2 SV=1//1.8744e-170
GLYMA.13G065300	242.195	-1.36	0.389517	-3.4915	0.000480314	0.0201095	474.247	210.571	361.408	80.3661	134.532	192.047	-//-
GLYMA.09G182400	162.168	-1.35777	0.38528	-3.52412	0.000424898	0.0183016	256.228	162.057	281.208	139.369	54.7095	79.4377	sp|Q9C9T2|SARD1_ARATH Protein SAR DEFICIENT 1 OS=Arabidopsis thaliana GN=SARD1 PE=1 SV=1//6.42108e-143
GLYMA.12G012600	160.95	-1.35751	0.307305	-4.41748	9.98589e-06	0.000922278	237.123	231.215	226.388	89.5217	60.9877	120.466	-//-
GLYMA.20G163200	179.427	-1.35624	0.28297	-4.79288	1.64401e-06	0.000199419	252.857	207.474	313.694	110.885	83.4096	108.245	sp|Q9FLX8|WRK27_ARATH Probable WRKY transcription factor 27 OS=Arabidopsis thaliana GN=WRKY27 PE=2 SV=1//4.92474e-47
GLYMA.15G258100	101.479	-1.35511	0.34022	-3.98303	6.80423e-05	0.00438633	109.009	167.218	161.415	61.0376	40.3595	69.8353	sp|Q9SHE9|LBD4_ARATH LOB domain-containing protein 4 OS=Arabidopsis thaliana GN=LBD4 PE=2 SV=1//2.16065e-55
GLYMA.07G125800	112.878	-1.35292	0.324953	-4.16343	3.13499e-05	0.00236175	137.104	158.96	190.856	51.8819	52.9158	85.5483	-//-
GLYMA.03G219000	101.532	-1.35109	0.338101	-3.99612	6.43901e-05	0.00418601	129.238	154.832	153.294	72.2278	35.8751	63.7247	sp|F4JKK0|SUD1_ARATH Probable E3 ubiquitin ligase SUD1 OS=Arabidopsis thaliana GN=SUD1 PE=1 SV=1//4.31036e-08
GLYMA.08G072200	1147.27	-1.35024	0.295779	-4.56504	4.99399e-06	0.000531508	2145.35	1062.14	1736.99	657.171	542.611	739.382	sp|O03376|AOX3_SOYBN Alternative oxidase 3, mitochondrial OS=Glycine max GN=AOX3 PE=1 SV=1//0
GLYMA.16G040100	601.911	-1.34987	0.326447	-4.13505	3.54875e-05	0.00256534	1050.76	710.161	832.457	495.421	220.632	302.038	sp|B9DHQ0|TBA5_ARATH Tubulin alpha-5 chain OS=Arabidopsis thaliana GN=TUBA5 PE=1 SV=2//0
GLYMA.10G273300	208.143	-1.34965	0.333531	-4.04654	5.19806e-05	0.0035223	332.647	226.054	338.059	142.421	71.7502	137.925	sp|Q9CA36|VQ8_ARATH VQ motif-containing protein 8, chloroplastic OS=Arabidopsis thaliana GN=VQ8 PE=2 SV=1//1.65815e-13
GLYMA.02G069500	210.925	-1.34926	0.394533	-3.41989	0.000626462	0.0242567	474.247	259.085	175.628	129.196	81.6158	145.781	sp|Q93WI9|HD3A_ORYSJ Protein HEADING DATE 3A OS=Oryza sativa subsp. japonica GN=HD3A PE=1 SV=1//7.23424e-38
GLYMA.05G080500	115.844	-1.34847	0.283098	-4.76326	1.90487e-06	0.000225886	153.962	191.991	153.294	56.9684	67.2658	71.5812	sp|Q9SCS3|PGML4_ARATH Phosphoglycerate mutase-like protein 4 OS=Arabidopsis thaliana GN=At3g50520 PE=2 SV=1//2.60732e-87
GLYMA.20G137700	220.515	-1.34807	0.315933	-4.26694	1.98172e-05	0.00159909	360.742	199.217	389.833	141.404	119.285	112.609	sp|Q8S9L6|CRK29_ARATH Cysteine-rich receptor-like protein kinase 29 OS=Arabidopsis thaliana GN=CRK29 PE=2 SV=1//0
GLYMA.02G023800	696.911	-1.34763	0.365512	-3.68697	0.000226943	0.0110934	1453.08	643.067	905.55	540.182	251.126	388.459	sp|Q40392|TMVRN_NICGU TMV resistance protein N OS=Nicotiana glutinosa GN=N PE=1 SV=1//1.28918e-43
GLYMA.06G170700	674.423	-1.3463	0.258002	-5.21817	1.807e-07	2.86888e-05	1012.55	1048.73	842.608	475.076	286.104	381.476	sp|Q8LBB2|KING1_ARATH SNF1-related protein kinase regulatory subunit gamma-1 OS=Arabidopsis thaliana GN=KING1 PE=1 SV=2//0
GLYMA.14G074700	383.82	-1.3445	0.282343	-4.76195	1.91735e-06	0.000226667	588.875	434.56	628.403	280.773	170.407	199.904	sp|C0LGK4|Y2165_ARATH Probable LRR receptor-like serine/threonine-protein kinase At2g16250 OS=Arabidopsis thaliana GN=At2g16250 PE=2 SV=1//0
GLYMA.20G051700	137.116	-1.34378	0.391912	-3.42879	0.000606277	0.0237449	270.838	94.9633	224.357	87.4872	70.8533	74.2001	sp|Q40588|ASO_TOBAC L-ascorbate oxidase OS=Nicotiana tabacum GN=AAO PE=2 SV=1//0
GLYMA.05G043100	75.9879	-1.34364	0.304572	-4.41158	1.0262e-05	0.000945506	106.762	117.672	102.534	45.7782	42.1532	41.0283	sp|P92962|PROT2_ARATH Proline transporter 2 OS=Arabidopsis thaliana GN=PROT2 PE=1 SV=1//2.31826e-100
GLYMA.11G178300	602.612	-1.34362	0.295701	-4.54386	5.52336e-06	0.000572679	1028.28	707.064	857.836	474.058	269.96	278.468	sp|Q9FIL7|CRCK1_ARATH Calmodulin-binding receptor-like cytoplasmic kinase 1 OS=Arabidopsis thaliana GN=CRCK1 PE=1 SV=1//2.52382e-136
GLYMA.10G230000	487.109	-1.34183	0.380153	-3.52972	0.000416002	0.0180397	969.846	479.978	645.661	416.073	161.438	249.661	sp|Q9SUT5|SGT1B_ARATH Protein SGT1 homolog B OS=Arabidopsis thaliana GN=SGT1B PE=1 SV=1//4.04898e-139
GLYMA.08G338200	78.7944	-1.34046	0.395988	-3.38511	0.000711491	0.0266175	157.333	62.9648	118.777	40.6917	50.2251	42.7741	sp|Q9AR73|HQGT_RAUSE Hydroquinone glucosyltransferase OS=Rauvolfia serpentina GN=AS PE=1 SV=1//2.16807e-154
GLYMA.14G002800	139.733	-1.34019	0.413674	-3.23972	0.00119648	0.0400785	248.361	105.285	247.707	50.8646	74.4408	111.737	sp|Q9LIE6|VQ22_ARATH VQ motif-containing protein 22 OS=Arabidopsis thaliana GN=VQ22 PE=2 SV=1//2.61736e-09
GLYMA.17G073400	41.578	-1.33337	0.420179	-3.17334	0.00150697	0.0479298	71.9237	60.9004	45.6836	29.5015	16.1438	25.3153	sp|Q02917|NO552_SOYBN Early nodulin-55-2 OS=Glycine max GN=ENOD55-2 PE=2 SV=1//1.00714e-109
GLYMA.04G082900	506.24	-1.32836	0.255191	-5.20536	1.93617e-07	3.02396e-05	638.323	838.155	695.406	354.018	228.704	282.833	sp|P42158|KC1D_ARATH Casein kinase I isoform delta-like OS=Arabidopsis thaliana GN=At4g26100 PE=2 SV=2//3.00811e-149
GLYMA.19G109100	340.387	-1.32701	0.377094	-3.51906	0.000433083	0.0184883	315.79	498.557	645.661	239.064	104.935	238.313	sp|Q9FLJ2|NC100_ARATH NAC domain-containing protein 100 OS=Arabidopsis thaliana GN=NAC100 PE=2 SV=1//3.02863e-90
GLYMA.06G047600	224.056	-1.32681	0.391842	-3.38608	0.000708982	0.0265495	346.133	199.217	416.228	69.1759	138.119	175.461	-//-
GLYMA.02G102900	323.008	-1.32325	0.213483	-6.19838	5.70472e-10	1.85747e-07	450.647	486.171	447.699	194.303	180.272	178.953	sp|Q9LT79|PUB25_ARATH U-box domain-containing protein 25 OS=Arabidopsis thaliana GN=PUB25 PE=2 SV=1//3.05019e-172
GLYMA.04G014000	132.322	-1.32155	0.290859	-4.54361	5.52989e-06	0.000572679	176.438	193.023	197.962	54.9338	83.4096	88.1671	sp|Q8VZ80|PLT5_ARATH Polyol transporter 5 OS=Arabidopsis thaliana GN=PLT5 PE=1 SV=2//0
GLYMA.12G201000	837.408	-1.31897	0.375288	-3.51454	0.000440516	0.0187224	754.075	1702.11	1130.92	269.583	547.095	620.662	-//-
GLYMA.13G030900	108.12	-1.31686	0.291512	-4.51736	6.26164e-06	0.000633102	171.943	154.832	136.036	70.1932	51.122	64.5977	sp|Q39013|NAC2_ARATH NAC domain-containing protein 2 OS=Arabidopsis thaliana GN=NAC002 PE=2 SV=2//7.39663e-127
GLYMA.02G145300	263.006	-1.31469	0.301874	-4.3551	1.33008e-05	0.0011694	327.028	429.399	368.514	211.597	119.285	122.212	sp|Q42777|MCCA_SOYBN Methylcrotonoyl-CoA carboxylase subunit alpha, mitochondrial OS=Glycine max GN=MCCA PE=1 SV=2//0
GLYMA.04G164400	430.277	-1.31359	0.26189	-5.01581	5.28103e-07	7.35153e-05	579.885	556.361	704.542	277.721	182.066	281.087	sp|Q9S7P9|SNP33_ARATH SNAP25 homologous protein SNAP33 OS=Arabidopsis thaliana GN=SNAP33 PE=1 SV=1//3.2206e-103
GLYMA.12G222500	1352.04	-1.31341	0.229467	-5.72374	1.04203e-08	2.48671e-06	2109.39	1500.83	2174.54	775.177	728.264	824.057	sp|Q84WQ5|CBSX5_ARATH CBS domain-containing protein CBSX5 OS=Arabidopsis thaliana GN=CBSX5 PE=2 SV=2//4.55055e-102
GLYMA.07G163400	104.057	-1.31153	0.386328	-3.39485	0.000686665	0.0260617	216.895	129.026	99.4887	44.7609	55.6064	78.5648	-//-
GLYMA.10G169600	395.858	-1.30629	0.261129	-5.00248	5.65988e-07	7.77955e-05	623.713	417.013	650.737	212.614	217.044	254.026	sp|Q9ZVQ6|P2B10_ARATH F-box protein PP2-B10 OS=Arabidopsis thaliana GN=PP2B10 PE=1 SV=1//6.3939e-80
GLYMA.02G247600	511.273	-1.3046	0.348106	-3.74771	0.000178455	0.00941818	754.075	651.325	777.636	466.937	178.479	239.186	sp|Q06548|APK1A_ARATH Protein kinase APK1A, chloroplastic OS=Arabidopsis thaliana GN=APK1A PE=2 SV=1//0
GLYMA.13G277000	156.78	-1.30426	0.299212	-4.35897	1.30676e-05	0.00115154	248.361	228.118	192.886	109.868	63.6783	97.7695	-//-
GLYMA.09G216800	343.406	-1.30421	0.303624	-4.29547	1.74321e-05	0.00143725	404.571	527.459	533.99	269.583	134.532	190.301	sp|Q6DBP4|PAE8_ARATH Pectin acetylesterase 8 OS=Arabidopsis thaliana GN=PAE8 PE=2 SV=1//0
GLYMA.16G217900	53.7361	-1.3025	0.394246	-3.30376	0.000953973	0.0336262	86.5332	66.0614	77.1545	18.3113	38.5657	35.7906	sp|Q9LIR6|BAM1_ARATH Beta-amylase 1, chloroplastic OS=Arabidopsis thaliana GN=BAM1 PE=1 SV=1//0
GLYMA.13G370000	765.976	-1.30193	0.300456	-4.33319	1.46967e-05	0.00126323	674.284	1389.35	1206.05	409.969	410.77	505.433	sp|Q9LEU7|CIPK5_ARATH CBL-interacting serine/threonine-protein kinase 5 OS=Arabidopsis thaliana GN=CIPK5 PE=2 SV=1//3.92359e-138
GLYMA.15G063400	72.7622	-1.29797	0.371822	-3.49083	0.000481526	0.0201095	113.505	72.2547	124.868	30.5188	43.0501	52.3765	sp|Q9FH13|RRAA3_ARATH Putative 4-hydroxy-4-methyl-2-oxoglutarate aldolase 3 OS=Arabidopsis thaliana GN=At5g56260 PE=1 SV=1//5.69846e-81
GLYMA.05G002500	526.684	-1.29674	0.321315	-4.03573	5.44317e-05	0.0036819	765.313	794.802	685.254	449.643	189.241	275.85	sp|Q93ZC9|GLAK1_ARATH Glucuronokinase 1 OS=Arabidopsis thaliana GN=GLCAK1 PE=1 SV=1//0
GLYMA.08G035300	1142.5	-1.29396	0.321995	-4.01856	5.85543e-05	0.00391569	1645.25	1727.92	1495.38	1011.19	431.398	543.843	sp|Q8GW61|STP14_ARATH Sugar transport protein 14 OS=Arabidopsis thaliana GN=STP14 PE=2 SV=2//0
GLYMA.07G077600	159.396	-1.29348	0.254373	-5.08495	3.67718e-07	5.41648e-05	248.361	220.893	210.145	90.539	84.3065	102.134	sp|Q9LEX0|P2A13_ARATH F-box protein PP2-A13 OS=Arabidopsis thaliana GN=PP2A13 PE=1 SV=1//1.2717e-118
GLYMA.18G039500	490.452	-1.28614	0.264165	-4.86869	1.12342e-06	0.000144357	843.979	538.814	704.542	251.271	262.785	341.32	sp|Q9LE22|CML27_ARATH Probable calcium-binding protein CML27 OS=Arabidopsis thaliana GN=CML27 PE=1 SV=1//1.60957e-46
GLYMA.15G186100	2329.03	-1.28343	0.243545	-5.26977	1.36594e-07	2.29174e-05	3960.3	3437.26	2507.52	1440.49	1184.77	1443.85	sp|O34598|GUAD_BACSU Guanine deaminase OS=Bacillus subtilis (strain 168) GN=guaD PE=1 SV=1//7.81555e-30
GLYMA.15G090500	64.9987	-1.28303	0.384221	-3.33929	0.00083992	0.0302442	93.276	76.3835	106.595	46.7955	22.4219	44.52	-//-
GLYMA.03G146000	58.4342	-1.28146	0.337038	-3.80212	0.000143463	0.00783167	74.1713	89.8023	84.2608	38.6571	32.2876	31.4259	sp|Q9FG36|TRL31_ARATH Thioredoxin-like 3-1, chloroplastic OS=Arabidopsis thaliana GN=WCRKC1 PE=2 SV=3//1.39475e-63
GLYMA.01G126600	486.139	-1.2808	0.293213	-4.36813	1.25314e-05	0.00110937	542.799	634.809	888.292	358.087	215.251	277.595	sp|Q9C523|DIR19_ARATH Dirigent protein 19 OS=Arabidopsis thaliana GN=DIR19 PE=2 SV=1//1.85417e-58
GLYMA.10G231500	174.018	-1.27917	0.29606	-4.32065	1.55572e-05	0.00131657	268.59	177.54	293.39	99.6947	88.7909	116.101	sp|Q9FLW0|Y5241_ARATH Probable receptor-like protein kinase At5g24010 OS=Arabidopsis thaliana GN=At5g24010 PE=1 SV=1//0
GLYMA.12G043500	227.717	-1.277	0.326352	-3.91294	9.11777e-05	0.00548222	246.114	406.691	314.709	91.5563	129.15	178.08	sp|Q9CAJ9|Y1385_ARATH BTB/POZ domain-containing protein At1g63850 OS=Arabidopsis thaliana GN=At1g63850 PE=1 SV=1//1.27296e-10
GLYMA.07G255400	535.102	-1.27375	0.332607	-3.82961	0.000128348	0.00720943	742.837	738.03	789.819	474.058	185.654	280.214	sp|Q8W4J2|MPK16_ARATH Mitogen-activated protein kinase 16 OS=Arabidopsis thaliana GN=MPK16 PE=2 SV=2//0
GLYMA.06G301200	91.3795	-1.27371	0.334365	-3.80934	0.000139337	0.00765873	169.695	111.479	106.595	64.0894	47.5345	48.8847	-//-
GLYMA.06G187000	280.341	-1.27305	0.38266	-3.32683	0.000878385	0.0313356	651.808	249.795	288.314	170.905	130.047	191.174	sp|Q9ZWS6|ARR6_ARATH Two-component response regulator ARR6 OS=Arabidopsis thaliana GN=ARR6 PE=1 SV=2//1.9758e-69
GLYMA.15G036100	303.167	-1.27252	0.287771	-4.42198	9.78013e-06	0.000909836	420.304	327.211	539.066	168.871	146.191	217.363	sp|P0CH30|RING1_GOSHI E3 ubiquitin-protein ligase RING1 OS=Gossypium hirsutum GN=RING1 PE=1 SV=1//2.42767e-32
GLYMA.08G288600	498.894	-1.27209	0.289385	-4.39584	1.10343e-05	0.00100319	514.704	783.447	818.244	362.156	220.632	294.181	sp|O80738|TPS10_ARATH Probable alpha,alpha-trehalose-phosphate synthase [UDP-forming] 10 OS=Arabidopsis thaliana GN=TPS10 PE=2 SV=1//0
GLYMA.11G228100	467.818	-1.27106	0.382443	-3.32354	0.000888827	0.0316493	797.903	314.824	872.049	240.081	221.529	360.525	sp|O04203|HSPR2_ARATH Nematode resistance protein-like HSPRO2 OS=Arabidopsis thaliana GN=HSPRO2 PE=1 SV=1//1.19608e-166
GLYMA.05G034500	572.058	-1.26979	0.305751	-4.15303	3.28095e-05	0.00242885	636.075	1027.05	763.424	221.77	397.317	386.713	sp|Q93X17|SNAK2_SOLTU Snakin-2 OS=Solanum tuberosum GN=SN2 PE=1 SV=1//5.23672e-22
GLYMA.06G184200	649.811	-1.26911	0.32414	-3.91532	9.02836e-05	0.0054455	766.437	968.213	1020.27	565.615	245.744	332.591	sp|Q9LRA7|TPS9_ARATH Probable alpha,alpha-trehalose-phosphate synthase [UDP-forming] 9 OS=Arabidopsis thaliana GN=TPS9 PE=2 SV=1//0
GLYMA.17G068100	78.7627	-1.26896	0.350735	-3.618	0.000296885	0.0138767	83.1617	133.155	117.762	39.6744	39.4626	59.36	-//-
GLYMA.07G098500	63.4887	-1.26758	0.383016	-3.30947	0.00093472	0.0330385	58.438	100.124	110.656	29.5015	38.5657	43.6471	-//-
GLYMA.19G146600	411.635	-1.26426	0.317639	-3.98018	6.88623e-05	0.00442372	432.666	746.288	564.446	314.343	165.025	247.043	sp|Q8GUN5|PHL1_ARATH Protein PHR1-LIKE 1 OS=Arabidopsis thaliana GN=PHL1 PE=1 SV=1//6.299e-15
GLYMA.16G032700	513.33	-1.26399	0.219886	-5.7484	9.00938e-09	2.20477e-06	710.246	655.453	809.107	265.513	319.288	320.37	sp|Q3EDL4|Y1154_ARATH Probable serine/threonine-protein kinase At1g01540 OS=Arabidopsis thaliana GN=At1g01540 PE=1 SV=2//0
GLYMA.06G150300	388.504	-1.26262	0.242151	-5.21418	1.84629e-07	2.91919e-05	554.037	631.713	459.881	196.337	236.776	252.28	sp|P49107|PSAN_ARATH Photosystem I reaction center subunit N, chloroplastic OS=Arabidopsis thaliana GN=PSAN PE=1 SV=2//9.09635e-11
GLYMA.04G188900	189.984	-1.26148	0.256375	-4.92044	8.63484e-07	0.000114007	256.228	297.276	250.752	121.058	92.3784	122.212	-//-
GLYMA.05G147100	166.393	-1.25753	0.335546	-3.74771	0.000178454	0.00941818	213.523	277.665	213.19	57.9857	109.419	126.577	sp|Q9LMX7|C78A5_ARATH Cytochrome P450 78A5 OS=Arabidopsis thaliana GN=CYP78A5 PE=2 SV=1//1.08848e-171
GLYMA.15G076500	3823.83	-1.25736	0.233249	-5.39064	7.02065e-08	1.29062e-05	5347.07	6314.03	4515.57	1954.22	2141.74	2670.33	sp|Q05349|12KD_FRAAN Auxin-repressed 12.5 kDa protein OS=Fragaria ananassa PE=2 SV=1//2.0197e-22
GLYMA.04G228700	112.694	-1.25087	0.371527	-3.36683	0.000760372	0.0280367	218.019	92.8989	165.476	52.8992	73.5439	73.3271	sp|Q8R1R3|STAR7_MOUSE StAR-related lipid transfer protein 7, mitochondrial OS=Mus musculus GN=Stard7 PE=2 SV=2//1.48792e-11
GLYMA.04G123700	69.6518	-1.24865	0.370518	-3.37002	0.000751637	0.0277946	126.99	88.7701	78.1697	54.9338	35.8751	33.1718	sp|F4KD71|DUR3_ARATH Urea-proton symporter DUR3 OS=Arabidopsis thaliana GN=DUR3 PE=1 SV=1//0
GLYMA.04G040400	313.47	-1.24191	0.378252	-3.28329	0.00102602	0.0355781	427.047	371.596	522.823	282.807	91.4815	185.064	sp|Q9SND9|Y3028_ARATH Uncharacterized acetyltransferase At3g50280 OS=Arabidopsis thaliana GN=At3g50280 PE=3 SV=1//1.43645e-74
GLYMA.20G211700	162.328	-1.24066	0.308777	-4.01796	5.87032e-05	0.00391569	271.961	210.571	202.023	83.418	130.047	75.9459	sp|Q9LIK5|CML11_ARATH Calmodulin-like protein 11 OS=Arabidopsis thaliana GN=CML11 PE=2 SV=1//4.67583e-82
GLYMA.11G077300	879.466	-1.24021	0.337929	-3.67003	0.000242523	0.0117207	1480.05	899.055	1327.87	763.987	330.948	474.88	sp|Q9FKW4|CDPKS_ARATH Calcium-dependent protein kinase 28 OS=Arabidopsis thaliana GN=CPK28 PE=1 SV=1//0
GLYMA.09G274000	408.187	-1.23962	0.28748	-4.31203	1.61763e-05	0.00134712	722.608	375.724	622.312	241.098	239.466	247.915	sp|Q9LY00|WRK70_ARATH Probable WRKY transcription factor 70 OS=Arabidopsis thaliana GN=WRKY70 PE=2 SV=1//2.20046e-35
GLYMA.08G094400	170.789	-1.23908	0.390126	-3.17609	0.00149273	0.0476348	270.838	180.637	268.01	148.525	50.2251	106.499	sp|P0C5E2|Y1839_ARATH Probable serine/threonine-protein kinase At1g18390 OS=Arabidopsis thaliana GN=At1g18390 PE=2 SV=2//4.66552e-166
GLYMA.20G070100	264.687	-1.23658	0.281292	-4.39608	1.10222e-05	0.00100319	404.571	403.594	306.588	189.216	114.8	169.351	sp|Q9LY05|EF106_ARATH Ethylene-responsive transcription factor ERF106 OS=Arabidopsis thaliana GN=ERF106 PE=2 SV=1//9.70203e-38
GLYMA.07G168900	235.536	-1.2363	0.350119	-3.53109	0.000413851	0.0179804	186.552	405.659	399.985	106.816	161.438	152.765	sp|Q39PS9|TOLB_GEOMG Protein TolB OS=Geobacter metallireducens (strain GS-15 / ATCC 53774 / DSM 7210) GN=tolB PE=3 SV=1//7.54991e-14
GLYMA.12G238700	302.786	-1.23087	0.333348	-3.69245	0.000222101	0.0108983	457.39	415.981	399.985	279.755	130.047	133.56	sp|Q66GR3|BH130_ARATH Transcription factor bHLH130 OS=Arabidopsis thaliana GN=BHLH130 PE=1 SV=1//3.78509e-46
GLYMA.19G046600	114.524	-1.22968	0.307463	-3.99943	6.34947e-05	0.00414886	167.447	177.54	137.051	55.9511	60.9877	88.1671	sp|P00865|RBS1_SOYBN Ribulose bisphosphate carboxylase small chain 1, chloroplastic OS=Glycine max GN=RBCS-1 PE=3 SV=1//5.37001e-129
GLYMA.07G043100	488.247	-1.22642	0.21426	-5.72396	1.04068e-08	2.48671e-06	652.932	639.97	759.363	300.101	265.476	311.64	sp|B1LCI2|DNAJ_THESQ Chaperone protein DnaJ OS=Thermotoga sp. (strain RQ2) GN=dnaJ PE=3 SV=1//1.63855e-14
GLYMA.08G147700	131.131	-1.22632	0.332472	-3.68848	0.0002256	0.0110558	218.019	134.187	198.977	87.4872	54.7095	93.4048	-//-
GLYMA.08G281600	1614.05	-1.22526	0.252876	-4.84531	1.26412e-06	0.000158994	2748.83	1895.14	2139.01	1104.78	754.274	1042.29	-//-
GLYMA.20G111600	241.601	-1.22022	0.251607	-4.84969	1.23655e-06	0.000156797	350.628	368.499	295.421	124.11	170.407	140.544	-//-
GLYMA.07G186600	1074.43	-1.21942	0.217041	-5.6184	1.92736e-08	4.30529e-06	1536.24	1591.67	1381.67	717.191	533.642	686.132	-//-
GLYMA.08G057900	126.471	-1.21841	0.385718	-3.15881	0.00158414	0.0496043	249.485	150.703	130.96	46.7955	104.935	75.9459	-//-
GLYMA.06G084300	380.521	-1.21815	0.269867	-4.51389	6.36502e-06	0.000638513	422.552	628.616	545.158	277.721	183.86	225.219	sp|P42158|KC1D_ARATH Casein kinase I isoform delta-like OS=Arabidopsis thaliana GN=At4g26100 PE=2 SV=2//2.01715e-152
GLYMA.10G189300	133.68	-1.21736	0.333497	-3.6503	0.000261935	0.0124398	153.962	206.442	199.993	111.902	54.7095	75.073	sp|Q8VYR4|CSLG2_ARATH Cellulose synthase-like protein G2 OS=Arabidopsis thaliana GN=CSLG2 PE=2 SV=1//2.14872e-149
GLYMA.19G132900	280.108	-1.21598	0.352788	-3.44679	0.000567297	0.0226177	410.19	417.013	347.195	258.392	95.9659	151.892	sp|Q9LZA6|SDP1_ARATH Triacylglycerol lipase SDP1 OS=Arabidopsis thaliana GN=SDP1 PE=1 SV=1//0
GLYMA.09G182000	245.791	-1.21528	0.311105	-3.90633	9.3707e-05	0.00559578	374.228	325.146	330.952	209.562	99.5534	135.306	sp|Q3ECH2|Y1670_ARATH Probable receptor-like protein kinase At1g67000 OS=Arabidopsis thaliana GN=At1g67000 PE=2 SV=2//6.6196e-10
GLYMA.12G053700	90.2941	-1.21372	0.336227	-3.60984	0.000306387	0.0141828	93.276	120.769	164.461	49.8473	62.7814	50.6306	-//-
GLYMA.03G036700	354.411	-1.21327	0.287476	-4.22043	2.43835e-05	0.00190414	395.58	514.041	575.613	269.583	155.16	216.49	sp|Q9LZW3|PUB16_ARATH U-box domain-containing protein 16 OS=Arabidopsis thaliana GN=PUB16 PE=2 SV=1//1.03155e-172
GLYMA.17G224000	190.237	-1.21199	0.267634	-4.52852	5.93995e-06	0.000610211	274.209	239.473	283.238	140.386	92.3784	111.737	sp|Q9LEV7|FBT6_ARATH Probable folate-biopterin transporter 6 OS=Arabidopsis thaliana GN=At5g10820 PE=2 SV=1//0
GLYMA.06G263100	129.438	-1.21032	0.337026	-3.59116	0.000329208	0.0150042	176.438	190.959	174.613	100.712	45.7407	88.1671	sp|Q0DA21|BGL25_ORYSJ Beta-glucosidase 25 OS=Oryza sativa subsp. japonica GN=BGLU25 PE=2 SV=2//3.4207e-22
GLYMA.13G270100	1301.37	-1.20884	0.35624	-3.39332	0.000690512	0.0261381	1787.98	1907.52	1754.25	1259.41	426.914	672.165	sp|Q39688|EP1G_DAUCA Epidermis-specific secreted glycoprotein EP1 OS=Daucus carota GN=EP1 PE=1 SV=1//2.02899e-130
GLYMA.07G267400	280.126	-1.20865	0.255609	-4.72851	2.26169e-06	0.000261737	310.171	427.335	435.517	172.94	147.985	186.81	sp|Q8GYX3|MP705_ARATH Microtubule-associated protein 70-5 OS=Arabidopsis thaliana GN=MAP70.5 PE=1 SV=1//6.89291e-151
GLYMA.17G235300	140.426	-1.20696	0.309615	-3.89827	9.68821e-05	0.00577102	169.695	202.313	216.236	56.9684	100.45	96.8965	sp|J9U5U9|DAD2_PETHY Probable strigolactone esterase DAD2 OS=Petunia hybrida GN=DAD2 PE=1 SV=1//4.95546e-156
GLYMA.19G215900	96.2753	-1.2068	0.32205	-3.74724	0.00017879	0.00942288	164.076	103.221	136.036	48.83	57.4001	68.0895	sp|F4JKK0|SUD1_ARATH Probable E3 ubiquitin ligase SUD1 OS=Arabidopsis thaliana GN=SUD1 PE=1 SV=1//1.51119e-07
GLYMA.04G008900	333.181	-1.20677	0.342917	-3.51913	0.000432971	0.0184883	588.875	255.988	550.233	161.75	216.147	226.092	sp|O65515|GATA7_ARATH GATA transcription factor 7 OS=Arabidopsis thaliana GN=GATA7 PE=2 SV=1//1.34132e-43
GLYMA.03G209800	491.509	-1.20623	0.274161	-4.39973	1.08387e-05	0.000993878	578.761	798.931	679.163	382.502	225.116	284.579	sp|O82256|COL13_ARATH Zinc finger protein CONSTANS-LIKE 13 OS=Arabidopsis thaliana GN=COL13 PE=2 SV=1//1.1312e-78
GLYMA.11G125400	167.591	-1.20568	0.29015	-4.15538	3.24746e-05	0.00241955	278.704	197.152	225.372	124.11	79.8221	100.388	sp|Q9SRR0|PEX13_ARATH Peroxisomal membrane protein 13 OS=Arabidopsis thaliana GN=PEX13 PE=1 SV=1//2.6318e-16
GLYMA.02G142200	540.551	-1.20499	0.347496	-3.46762	0.000525081	0.0213483	638.323	793.77	829.411	498.473	185.654	297.673	sp|Q941F1|PLA15_ARATH Phospholipase A1-Igamma1, chloroplastic OS=Arabidopsis thaliana GN=At1g06800 PE=1 SV=2//0
GLYMA.15G097300	74.6196	-1.19978	0.322465	-3.72065	0.000198712	0.0101661	107.885	113.543	90.352	52.8992	36.772	46.2659	sp|Q9CR50|ZN363_MOUSE RING finger and CHY zinc finger domain-containing protein 1 OS=Mus musculus GN=Rchy1 PE=1 SV=1//3.98378e-69
GLYMA.03G130900	394.732	-1.19846	0.320103	-3.74399	0.000181122	0.00950669	521.447	597.65	529.93	353.001	153.366	212.998	sp|Q9LZA6|SDP1_ARATH Triacylglycerol lipase SDP1 OS=Arabidopsis thaliana GN=SDP1 PE=1 SV=1//0
GLYMA.14G223400	1444.61	-1.19804	0.278678	-4.299	1.71568e-05	0.00142065	1495.79	2429.82	2110.58	1025.43	648.442	957.617	sp|Q8LEV3|Y2060_ARATH BTB/POZ domain-containing protein At2g30600 OS=Arabidopsis thaliana GN=At2g30600/At2g30610 PE=2 SV=1//6.34682e-43
GLYMA.16G159200	65.7435	-1.19461	0.378476	-3.15636	0.00159751	0.0499006	82.0379	78.448	113.701	54.9338	27.8032	37.5365	sp|Q40392|TMVRN_NICGU TMV resistance protein N OS=Nicotiana glutinosa GN=N PE=1 SV=1//4.6642e-51
GLYMA.01G006500	406.024	-1.19246	0.264079	-4.51556	6.31506e-06	0.000635159	420.304	613.133	660.889	272.634	211.663	257.518	sp|P59470|RPC2_MOUSE DNA-directed RNA polymerase III subunit RPC2 OS=Mus musculus GN=Polr3b PE=2 SV=2//0
GLYMA.05G043900	2580.23	-1.19229	0.292364	-4.07809	4.54066e-05	0.00314904	3622.03	3650.93	3495.3	2218.72	1028.72	1465.67	sp|Q94BN0|BT2_ARATH BTB/POZ and TAZ domain-containing protein 2 OS=Arabidopsis thaliana GN=BT2 PE=1 SV=1//6.22134e-88
GLYMA.14G119100	798.472	-1.1917	0.358109	-3.32776	0.000875487	0.0312612	1326.09	834.026	1171.53	744.658	278.929	435.598	sp|Q9SDQ3|SCL1_ARATH Scarecrow-like protein 1 OS=Arabidopsis thaliana GN=SCL1 PE=2 SV=1//0
GLYMA.14G111400	212.766	-1.19039	0.350487	-3.39639	0.000682799	0.0259741	176.438	282.826	428.411	106.816	136.325	145.781	-//-
GLYMA.14G099000	152.742	-1.18833	0.353742	-3.35932	0.000781359	0.0286729	168.571	253.924	214.205	115.971	52.9158	110.864	sp|Q9FUJ1|CKX7_ARATH Cytokinin dehydrogenase 7 OS=Arabidopsis thaliana GN=CKX7 PE=1 SV=1//0
GLYMA.12G128600	171.319	-1.18642	0.257625	-4.60522	4.12035e-06	0.00045102	205.657	245.666	262.934	92.5736	106.728	114.355	sp|I1SSI5|MAX2A_PETHY F-box/LRR-repeat MAX2 homolog A OS=Petunia hybrida GN=MAX2A PE=1 SV=1//0
GLYMA.10G291400	877.006	-1.18536	0.357947	-3.31156	0.000927768	0.032823	1601.43	947.569	1105.54	810.782	316.598	480.118	sp|Q9C942|CSE_ARATH Caffeoylshikimate esterase OS=Arabidopsis thaliana GN=CSE PE=1 SV=1//1.16724e-47
GLYMA.07G265900	991	-1.18379	0.26882	-4.40365	1.06446e-05	0.000978408	1104.7	1680.44	1343.1	716.174	455.614	645.977	sp|Q8LG88|TDT_ARATH Tonoplast dicarboxylate transporter OS=Arabidopsis thaliana GN=TDT PE=2 SV=2//5.2039e-70
GLYMA.03G024200	2568.59	-1.18167	0.334961	-3.52777	0.000419075	0.0181321	2058.81	4251.67	4385.62	1580.87	1139.03	1995.54	sp|P39657|RUAP_SOYBN RuBisCO-associated protein OS=Glycine max PE=2 SV=1//1.95183e-54
GLYMA.15G152900	1399.37	-1.18156	0.370432	-3.18967	0.00142434	0.0458945	1764.38	1120.98	2942.02	648.015	732.749	1188.07	-//-
GLYMA.08G130800	144.258	-1.17986	0.36563	-3.22692	0.00125131	0.0414454	189.923	178.572	231.464	138.352	57.4001	69.8353	sp|Q9LY87|RGLG2_ARATH E3 ubiquitin-protein ligase RGLG2 OS=Arabidopsis thaliana GN=RGLG2 PE=1 SV=1//0
GLYMA.10G055300	957.374	-1.17981	0.230932	-5.10889	3.2405e-07	4.86341e-05	1063.12	1359.42	1562.38	609.358	534.539	615.424	-//-
GLYMA.15G096500	147.188	-1.17927	0.279554	-4.21841	2.46035e-05	0.00191527	196.666	223.99	191.871	97.6601	69.0596	103.88	-//-
GLYMA.08G059700	1932.19	-1.17874	0.212394	-5.54979	2.86009e-08	6.03778e-06	2551.04	2933.54	2556.25	1299.08	986.565	1266.64	sp|Q41144|STC_RICCO Sugar carrier protein C OS=Ricinus communis GN=STC PE=2 SV=1//0
GLYMA.10G185200	166.069	-1.17492	0.332283	-3.5359	0.00040639	0.0177431	300.057	152.767	237.555	128.179	89.6877	88.1671	-//-
GLYMA.03G055200	171.724	-1.17132	0.357398	-3.27736	0.00104783	0.0360741	358.495	164.121	190.856	130.213	92.3784	94.2777	-//-
GLYMA.16G029800	141.358	-1.17023	0.349122	-3.35192	0.000802533	0.0292266	267.466	197.152	122.838	76.2969	105.832	78.5648	-//-
GLYMA.07G067800	56.0921	-1.16647	0.3422	-3.40874	0.00065264	0.02505	86.5332	69.1581	77.1545	34.5879	38.5657	30.553	-//-
GLYMA.07G036200	414.458	-1.16625	0.291228	-4.00461	6.2121e-05	0.00407245	596.742	568.748	554.294	346.897	170.407	249.661	sp|Q93ZH2|NFYA3_ARATH Nuclear transcription factor Y subunit A-3 OS=Arabidopsis thaliana GN=NFYA3 PE=2 SV=2//2.3134e-55
GLYMA.02G306200	500.711	-1.16509	0.222626	-5.2334	1.66419e-07	2.67531e-05	779.922	654.421	643.631	299.084	278.032	349.177	sp|Q9LDL7|PAT1_ARATH Scarecrow-like transcription factor PAT1 OS=Arabidopsis thaliana GN=PAT1 PE=2 SV=1//0
GLYMA.19G198000	148.368	-1.1649	0.35278	-3.30206	0.00095978	0.0337381	135.981	215.732	263.95	82.4007	69.0596	123.085	sp|Q8GXE9|HA22J_ARATH HVA22-like protein j OS=Arabidopsis thaliana GN=HVA22J PE=2 SV=2//4.18393e-56
GLYMA.19G112800	86.0721	-1.16484	0.29448	-3.95557	7.63519e-05	0.00477771	126.99	104.253	125.884	54.9338	51.122	53.2494	-//-
GLYMA.04G041200	235.834	-1.16316	0.278449	-4.17728	2.95018e-05	0.00223568	248.361	373.66	356.332	122.075	142.603	171.97	sp|Q9FH94|ERF10_ARATH Ethylene-responsive transcription factor ERF010 OS=Arabidopsis thaliana GN=ERF010 PE=2 SV=1//8.69964e-43
GLYMA.19G046800	610.77	-1.16136	0.314057	-3.69793	0.000217364	0.0107493	1178.87	620.358	732.968	489.318	317.495	325.607	sp|P00865|RBS1_SOYBN Ribulose bisphosphate carboxylase small chain 1, chloroplastic OS=Glycine max GN=RBCS-1 PE=3 SV=1//1.35952e-129
GLYMA.04G238900	160.929	-1.16113	0.290558	-3.9962	6.43675e-05	0.00418601	288.818	181.669	196.947	96.6428	92.3784	109.118	sp|P34092|MYOB_DICDI Myosin IB heavy chain OS=Dictyostelium discoideum GN=myoB PE=1 SV=2//2.77134e-09
GLYMA.01G087500	703.444	-1.16046	0.21986	-5.2782	1.30459e-07	2.21932e-05	878.817	910.409	1126.86	426.246	398.214	480.118	sp|Q9C6M5|RAVL1_ARATH AP2/ERF and B3 domain-containing transcription repressor TEM1 OS=Arabidopsis thaliana GN=TEM1 PE=1 SV=1//6.8906e-127
GLYMA.17G245500	620.786	-1.15973	0.327008	-3.5465	0.000390391	0.0171616	943.998	693.645	934.991	540.182	227.807	384.094	sp|Q9SZA7|DRL29_ARATH Probable disease resistance protein At4g33300 OS=Arabidopsis thaliana GN=At4g33300 PE=2 SV=3//0
GLYMA.13G111500	853.678	-1.15797	0.285531	-4.05551	5.00256e-05	0.00340786	1295.75	878.411	1362.39	695.828	431.398	458.294	sp|Q54DU5|Y2028_DICDI von Willebrand factor A domain-containing protein DDB_G0292028 OS=Dictyostelium discoideum GN=DDB_G0292028 PE=3 SV=1//4.34515e-14
GLYMA.15G098100	502.115	-1.15785	0.234183	-4.94422	7.64491e-07	0.000102701	778.798	664.743	636.525	365.208	261.888	305.53	sp|Q8VYW2|BAM9_ARATH Inactive beta-amylase 9 OS=Arabidopsis thaliana GN=BAM9 PE=2 SV=1//0
GLYMA.08G119200	377.932	-1.15636	0.312028	-3.70595	0.000210601	0.0105771	614.723	487.203	462.927	337.741	167.716	197.285	sp|P60838|DRL1_ARATH Probable disease resistance protein At1g12280 OS=Arabidopsis thaliana GN=At1g12280 PE=3 SV=1//3.20502e-11
GLYMA.13G326800	328.504	-1.15622	0.316369	-3.65464	0.000257543	0.0123226	404.571	371.596	584.75	140.386	199.107	270.612	sp|Q9FKJ0|FK132_ARATH F-box/kelch-repeat protein At5g60570 OS=Arabidopsis thaliana GN=At5g60570 PE=2 SV=1//0
GLYMA.14G165300	506.804	-1.15573	0.213696	-5.40832	6.36185e-08	1.18655e-05	641.694	765.9	691.345	293.998	300.454	347.431	sp|Q42434|BIP_SPIOL Luminal-binding protein OS=Spinacia oleracea GN=HSC70 PE=2 SV=1//1.02688e-13
GLYMA.08G063800	102.791	-1.15534	0.311971	-3.70336	0.000212761	0.0106467	170.819	115.608	139.081	74.2624	65.472	51.5036	sp|P46488|MDHG_CUCSA Malate dehydrogenase, glyoxysomal OS=Cucumis sativus GN=MDHG PE=2 SV=1//0
GLYMA.20G144800	2593.89	-1.1535	0.266752	-4.32423	1.53066e-05	0.00130687	2640.95	4283.67	3812.04	1636.82	1279.84	1910	sp|Q09893|YAI5_SCHPO Uncharacterized protein C24B11.05 OS=Schizosaccharomyces pombe (strain 972 / ATCC 24843) GN=SPAC24B11.05 PE=3 SV=1//8.61259e-18
GLYMA.13G254300	380.293	-1.15193	0.342411	-3.36417	0.000767749	0.0282545	318.037	581.134	674.087	286.877	163.232	258.391	-//-
GLYMA.17G256900	1612.32	-1.15075	0.280481	-4.10279	4.08205e-05	0.00288302	2013.86	2384.41	2270.98	1390.64	719.296	894.765	sp|Q0WSY2|FPP4_ARATH Filament-like plant protein 4 OS=Arabidopsis thaliana GN=FPP4 PE=1 SV=1//0
GLYMA.12G030100	192.03	-1.15046	0.286781	-4.01162	6.03025e-05	0.00399463	323.656	220.893	249.737	136.317	92.3784	129.195	sp|Q8GWX2|NIPA6_ARATH Probable magnesium transporter NIPA6 OS=Arabidopsis thaliana GN=At2g21120 PE=2 SV=1//1.97037e-150
GLYMA.17G225100	426.411	-1.14958	0.360324	-3.19042	0.00142066	0.0458296	329.276	798.931	635.51	184.13	278.032	332.591	sp|Q96H78|S2544_HUMAN Solute carrier family 25 member 44 OS=Homo sapiens GN=SLC25A44 PE=2 SV=1//3.92473e-18
GLYMA.14G087500	415.984	-1.14958	0.273849	-4.19785	2.69456e-05	0.0020623	409.066	704.999	606.069	281.79	225.116	268.866	sp|O65351|SBT17_ARATH Subtilisin-like protease SBT1.7 OS=Arabidopsis thaliana GN=SBT1.7 PE=1 SV=1//0
GLYMA.13G066100	132.613	-1.14883	0.304528	-3.77251	0.000161614	0.00867233	206.781	145.542	195.932	95.6255	61.8845	89.913	sp|Q54DY9|BCS1B_DICDI Probable mitochondrial chaperone BCS1-B OS=Dictyostelium discoideum GN=bcsl1b PE=3 SV=1//1.467e-27
GLYMA.06G201200	75.9085	-1.14658	0.31435	-3.64746	0.000264844	0.0125624	97.7712	101.157	114.717	50.8646	38.5657	52.3765	sp|Q9SHD0|ZAT4_ARATH Zinc finger protein ZAT4 OS=Arabidopsis thaliana GN=ZAT4 PE=2 SV=1//3.09257e-23
GLYMA.19G193700	794.937	-1.14626	0.245763	-4.66408	3.09999e-06	0.000349281	1006.93	1227.3	1050.72	585.961	376.688	522.019	sp|Q9SJM7|URH1_ARATH Uridine nucleosidase 1 OS=Arabidopsis thaliana GN=URH1 PE=1 SV=2//2.0946e-172
GLYMA.07G172000	922.659	-1.14566	0.215633	-5.31301	1.07829e-07	1.88313e-05	1186.74	1242.78	1382.69	666.327	501.354	556.064	sp|Q94AH8|TPS6_ARATH Alpha,alpha-trehalose-phosphate synthase [UDP-forming] 6 OS=Arabidopsis thaliana GN=TPS6 PE=1 SV=2//0
GLYMA.09G222700	349.946	-1.14439	0.298994	-3.82747	0.000129468	0.00725116	328.152	551.2	566.477	168.871	247.538	237.44	sp|P52418|PUR1_SOYBN Amidophosphoribosyltransferase, chloroplastic OS=Glycine max GN=PUR1 PE=2 SV=1//0
GLYMA.13G048800	1353.03	-1.14314	0.327068	-3.49512	0.000473847	0.0198969	1510.4	1975.65	2101.45	1221.77	504.942	803.979	sp|Q09850|ENG2_SCHPO Putative endo-1,3(4)-beta-glucanase 2 OS=Schizosaccharomyces pombe (strain 972 / ATCC 24843) GN=eng2 PE=3 SV=1//1.95272e-23
GLYMA.03G048500	244.196	-1.13941	0.325545	-3.5	0.000465254	0.0195789	305.676	365.402	336.028	228.891	115.697	113.482	sp|O82500|Y4117_ARATH Putative disease resistance protein At4g11170 OS=Arabidopsis thaliana GN=At4g11170 PE=2 SV=1//3.71083e-122
GLYMA.01G014000	189.062	-1.13913	0.33629	-3.38733	0.000705754	0.0264803	232.628	184.766	362.423	149.542	93.2752	111.737	sp|Q9M9M4|CSLD3_ARATH Cellulose synthase-like protein D3 OS=Arabidopsis thaliana GN=CSLD3 PE=1 SV=1//0
GLYMA.07G129300	308.519	-1.1372	0.323638	-3.5138	0.000441742	0.0187538	278.704	501.654	492.368	148.525	177.582	252.28	sp|O65896|CDA1_ARATH Cytidine deaminase 1 OS=Arabidopsis thaliana GN=CDA1 PE=1 SV=1//1.81464e-72
GLYMA.06G053300	123.99	-1.13076	0.342495	-3.30153	0.000961593	0.0337709	165.2	191.991	153.294	98.6774	45.7407	89.0401	-//-
GLYMA.03G138000	1212.65	-1.13049	0.282124	-4.00708	6.14749e-05	0.00405134	1839.67	1087.95	2066.93	806.713	663.689	810.963	sp|Q6NLQ6|CDPKW_ARATH Calcium-dependent protein kinase 32 OS=Arabidopsis thaliana GN=CPK32 PE=1 SV=1//0
GLYMA.05G168400	103.486	-1.12875	0.293051	-3.85171	0.000117298	0.00676066	155.085	124.897	146.187	64.0894	54.7095	75.9459	sp|Q9ZTS2|FER_CAPAN Ferredoxin, chloroplastic OS=Capsicum annuum GN=AP1 PE=1 SV=1//6.03986e-67
GLYMA.13G284900	164.603	-1.12482	0.290044	-3.87809	0.000105279	0.00615669	179.809	251.859	245.676	79.3488	115.697	115.228	sp|Q9LHQ6|OCT4_ARATH Organic cation/carnitine transporter 4 OS=Arabidopsis thaliana GN=OCT4 PE=2 SV=1//0
GLYMA.04G175900	213.043	-1.12008	0.29597	-3.78444	0.000154053	0.00837182	282.076	260.117	332.983	165.819	91.4815	145.781	sp|F4I9E1|NFD4_ARATH Protein NUCLEAR FUSION DEFECTIVE 4 OS=Arabidopsis thaliana GN=NFD4 PE=3 SV=1//8.60575e-16
GLYMA.01G190100	786.185	-1.12006	0.340719	-3.28734	0.00101139	0.0351661	650.684	1271.68	1308.58	340.793	493.283	652.088	sp|Q9FDW1|MYB44_ARATH Transcription factor MYB44 OS=Arabidopsis thaliana GN=MYB44 PE=2 SV=1//1.61597e-81
GLYMA.04G249000	473.781	-1.11894	0.252191	-4.43687	9.12777e-06	0.000855361	524.818	634.809	786.773	293.998	260.094	342.193	sp|Q39013|NAC2_ARATH NAC domain-containing protein 2 OS=Arabidopsis thaliana GN=NAC002 PE=2 SV=2//5.61348e-132
GLYMA.01G031900	962.876	-1.11878	0.29141	-3.83919	0.000123439	0.00701574	1176.63	1406.9	1371.52	866.733	443.057	512.417	sp|Q9LRA7|TPS9_ARATH Probable alpha,alpha-trehalose-phosphate synthase [UDP-forming] 9 OS=Arabidopsis thaliana GN=TPS9 PE=2 SV=1//0
GLYMA.10G276600	641.377	-1.11132	0.327816	-3.39006	0.000698768	0.0262952	899.046	743.191	987.781	620.548	284.31	313.386	sp|F4I9E1|NFD4_ARATH Protein NUCLEAR FUSION DEFECTIVE 4 OS=Arabidopsis thaliana GN=NFD4 PE=3 SV=1//2.72498e-16
GLYMA.02G133200	341.002	-1.10702	0.308983	-3.5828	0.000339927	0.0153291	523.694	438.689	434.502	303.153	141.707	204.268	sp|B6TZ45|CNR1_MAIZE Cell number regulator 1 OS=Zea mays GN=CNR1 PE=2 SV=1//1.97873e-52
GLYMA.18G144900	204.368	-1.10579	0.33289	-3.32179	0.000894432	0.0318194	379.847	290.051	167.506	123.092	143.5	122.212	-//-
GLYMA.12G119200	298.923	-1.10431	0.286466	-3.85493	0.000115762	0.00668825	387.714	307.599	528.914	179.043	165.922	224.346	sp|Q9SGP6|GRXC9_ARATH Glutaredoxin-C9 OS=Arabidopsis thaliana GN=GRXC9 PE=1 SV=1//2.34336e-36
GLYMA.01G217600	210.86	-1.10298	0.34571	-3.19047	0.00142041	0.0458296	228.133	257.02	377.651	186.165	86.9971	129.195	sp|P50700|OSL3_ARATH Osmotin-like protein OSM34 OS=Arabidopsis thaliana GN=OSM34 PE=2 SV=2//9.22965e-96
GLYMA.20G007000	121.654	-1.1029	0.287625	-3.83451	0.000125814	0.00714018	193.295	134.187	170.552	83.418	68.1627	80.3106	sp|O22307|C71DB_LOTJA Cytochrome P450 71D11 (Fragment) OS=Lotus japonicus GN=CYP71D11 PE=2 SV=1//0
GLYMA.20G204000	335.379	-1.10161	0.339555	-3.24426	0.00117755	0.0395825	493.351	353.016	525.869	303.153	128.253	208.633	sp|Q494P0|PHT17_ARATH Probable inorganic phosphate transporter 1-7 OS=Arabidopsis thaliana GN=PHT1-7 PE=2 SV=2//0
GLYMA.14G200200	800.206	-1.10136	0.348987	-3.15587	0.00160022	0.0499042	1103.58	717.386	1453.75	611.393	304.938	610.186	sp|Q8S8P5|WRK33_ARATH Probable WRKY transcription factor 33 OS=Arabidopsis thaliana GN=WRKY33 PE=1 SV=2//2.71511e-14
GLYMA.16G042700	217.562	-1.09968	0.308071	-3.56958	0.000357556	0.0160211	220.266	363.338	306.588	116.989	117.491	180.699	sp|O64654|TRL11_ARATH Thioredoxin-like 1-1, chloroplastic OS=Arabidopsis thaliana GN=At1g08570 PE=2 SV=1//7.13099e-97
GLYMA.13G101500	124.991	-1.09728	0.277785	-3.95011	7.81143e-05	0.00486423	170.819	193.023	147.203	83.418	69.0596	86.4212	-//-
GLYMA.11G000500	1663.15	-1.09581	0.322291	-3.40006	0.000673717	0.0257305	1407.01	2317.31	3074	838.249	990.153	1352.19	sp|Q9AT54|SCGT_TOBAC Scopoletin glucosyltransferase OS=Nicotiana tabacum GN=TOGT1 PE=1 SV=1//9.86719e-179
GLYMA.18G187300	314.468	-1.09486	0.313704	-3.4901	0.000482847	0.0201209	387.714	463.462	433.487	276.704	124.666	200.777	-//-
GLYMA.07G253400	1913.39	-1.09295	0.205225	-5.3256	1.00619e-07	1.77335e-05	2808.39	2462.85	2545.08	1203.46	1069.97	1390.6	-//-
GLYMA.17G051800	153.308	-1.08847	0.310787	-3.5023	0.000461257	0.019432	171.943	258.053	195.932	70.1932	107.625	116.101	sp|O94673|YG75_SCHPO Uncharacterized membrane protein C776.05 OS=Schizosaccharomyces pombe (strain 972 / ATCC 24843) GN=SPBC776.05 PE=4 SV=2//2.80042e-22
GLYMA.11G229100	355.643	-1.08738	0.263577	-4.12549	3.69948e-05	0.00265678	502.342	435.593	512.671	285.859	171.304	226.092	-//-
GLYMA.18G050800	327.526	-1.08711	0.291577	-3.72839	0.000192706	0.00992487	366.361	494.429	475.109	249.237	141.707	238.313	sp|Q682S0|RPT2_ARATH Root phototropism protein 2 OS=Arabidopsis thaliana GN=RPT2 PE=1 SV=2//0
GLYMA.04G223700	863.821	-1.08631	0.26432	-4.10981	3.95992e-05	0.00282271	1195.73	1131.3	1195.89	738.554	410.77	510.671	sp|Q9SG92|MES17_ARATH Methylesterase 17 OS=Arabidopsis thaliana GN=MES17 PE=1 SV=1//1.14881e-47
GLYMA.15G160300	796.764	-1.08433	0.304562	-3.56029	0.000370438	0.0164729	1372.17	798.931	1077.12	686.672	385.657	460.04	sp|Q5ZLC8|ANR52_CHICK Serine/threonine-protein phosphatase 6 regulatory ankyrin repeat subunit C OS=Gallus gallus GN=ANKRD52 PE=2 SV=1//1.01006e-07
GLYMA.15G126400	282.801	-1.08239	0.250385	-4.3229	1.53992e-05	0.00131019	337.142	420.109	394.909	211.597	147.985	185.064	sp|O81851|BOI_ARATH E3 ubiquitin-protein ligase BOI OS=Arabidopsis thaliana GN=BOI PE=1 SV=1//7.79266e-75
GLYMA.05G150400	2581.11	-1.08237	0.215109	-5.03174	4.86059e-07	6.86576e-05	3724.3	3497.13	3297.34	1898.27	1355.18	1714.46	sp|P35694|XTH2_SOYBN Xyloglucan endotransglucosylase/hydrolase 2 OS=Glycine max PE=2 SV=1//0
GLYMA.04G004500	218.696	-1.07634	0.287933	-3.73815	0.000185376	0.00965087	251.733	281.793	356.332	157.68	103.141	161.494	sp|F4I9E1|NFD4_ARATH Protein NUCLEAR FUSION DEFECTIVE 4 OS=Arabidopsis thaliana GN=NFD4 PE=3 SV=1//1.90335e-35
GLYMA.04G061500	93.5065	-1.07627	0.288641	-3.72876	0.000192427	0.00992487	123.619	138.316	118.777	53.9165	59.1939	67.2165	sp|Q8W1D5|CIPKP_ARATH CBL-interacting serine/threonine-protein kinase 25 OS=Arabidopsis thaliana GN=CIPK25 PE=2 SV=1//0
GLYMA.18G267200	189.167	-1.07605	0.253005	-4.25306	2.10873e-05	0.00168372	259.599	215.732	294.405	128.179	117.491	119.593	sp|Q94F39|AFP3_ARATH Ninja-family protein AFP3 OS=Arabidopsis thaliana GN=AFP3 PE=1 SV=1//1.75802e-11
GLYMA.08G107300	1821.22	-1.07477	0.205277	-5.23569	1.64373e-07	2.65352e-05	2749.96	2273.96	2385.7	1238.05	1028.72	1250.93	sp|P35694|XTH2_SOYBN Xyloglucan endotransglucosylase/hydrolase 2 OS=Glycine max PE=2 SV=1//0
GLYMA.16G016300	290.777	-1.07098	0.258661	-4.14049	3.46572e-05	0.0025219	454.018	356.112	371.56	231.943	170.407	160.621	sp|O81916|YC22_ARATH Uncharacterized calcium-binding protein At1g02270 OS=Arabidopsis thaliana GN=At1g02270 PE=2 SV=2//0
GLYMA.09G044800	687.403	-1.07027	0.272303	-3.93042	8.47964e-05	0.00518784	1002.44	676.098	1115.69	364.191	444.851	521.146	sp|O22775|XXT2_ARATH Xyloglucan 6-xylosyltransferase 2 OS=Arabidopsis thaliana GN=XXT2 PE=1 SV=1//0
GLYMA.04G178500	226.689	-1.06979	0.321861	-3.32376	0.000888118	0.0316493	286.571	270.439	364.454	125.127	104.038	209.506	-//-
GLYMA.01G040400	279.01	-1.06914	0.270117	-3.95806	7.55601e-05	0.00473588	403.447	313.792	416.228	215.666	138.119	186.81	-//-
GLYMA.14G206100	125.343	-1.06821	0.28642	-3.72953	0.000191837	0.00992003	141.6	179.605	187.81	88.5045	66.3689	88.1671	sp|Q682S0|RPT2_ARATH Root phototropism protein 2 OS=Arabidopsis thaliana GN=RPT2 PE=1 SV=2//0
GLYMA.16G189500	528.741	-1.06789	0.308634	-3.46006	0.000540064	0.021797	937.255	633.777	576.628	446.591	240.363	337.828	sp|P93788|REMO_SOLTU Remorin OS=Solanum tuberosum PE=1 SV=1//1.33238e-25
GLYMA.03G143600	392.366	-1.06759	0.262881	-4.06111	4.88393e-05	0.00333889	519.199	553.265	520.793	330.62	194.622	235.694	sp|Q8GUN5|PHL1_ARATH Protein PHR1-LIKE 1 OS=Arabidopsis thaliana GN=PHL1 PE=1 SV=1//1.56398e-44
GLYMA.13G301400	130.782	-1.06754	0.335209	-3.18469	0.00144909	0.0465125	125.866	211.603	193.901	67.1413	74.4408	111.737	-//-
GLYMA.18G040700	126.77	-1.06651	0.315371	-3.38175	0.000720246	0.0268145	220.266	127.994	166.491	95.6255	69.0596	81.1836	sp|Q50EX6|ODO1_PETHY Protein ODORANT1 OS=Petunia hybrida GN=ODO1 PE=2 SV=1//6.71665e-58
GLYMA.16G005200	259.47	-1.06413	0.337164	-3.15612	0.00159884	0.0499016	237.123	434.56	381.712	108.85	196.416	198.158	sp|Q96H78|S2544_HUMAN Solute carrier family 25 member 44 OS=Homo sapiens GN=SLC25A44 PE=2 SV=1//2.96989e-26
GLYMA.15G236200	315.036	-1.06298	0.256035	-4.15168	3.30042e-05	0.00243857	502.342	387.079	388.818	233.977	164.129	213.871	sp|O80365|ARR8_ARATH Two-component response regulator ARR8 OS=Arabidopsis thaliana GN=ARR8 PE=1 SV=1//7.29888e-69
GLYMA.02G136700	574.422	-1.0611	0.251378	-4.22114	2.43071e-05	0.00190204	864.208	776.222	689.315	429.297	279.826	407.664	-//-
GLYMA.11G058900	217.808	-1.05912	0.311724	-3.39764	0.000679699	0.0258818	352.875	191.991	338.059	165.819	120.182	137.925	sp|Q9FKZ1|DRL42_ARATH Probable disease resistance protein At5g66900 OS=Arabidopsis thaliana GN=At5g66900 PE=3 SV=1//9.54692e-134
GLYMA.01G018100	541.819	-1.05667	0.2673	-3.95312	7.71372e-05	0.00481118	806.894	867.056	521.808	315.361	342.607	397.189	-//-
GLYMA.07G130800	288.31	-1.04996	0.30952	-3.39223	0.00069326	0.0262163	392.209	450.044	323.846	252.289	124.666	186.81	sp|Q9FJD6|RBOHH_ARATH Putative respiratory burst oxidase homolog protein H OS=Arabidopsis thaliana GN=RBOHH PE=3 SV=1//0
GLYMA.12G222400	594.03	-1.04763	0.234748	-4.4628	8.08939e-06	0.000775069	875.446	821.639	705.558	317.395	392.832	451.311	sp|P24805|TSJT1_TOBAC Stem-specific protein TSJT1 OS=Nicotiana tabacum GN=TSJT1 PE=2 SV=1//1.10779e-18
GLYMA.01G044100	183.667	-1.04691	0.324603	-3.2252	0.00125886	0.0416358	270.838	201.281	270.041	169.888	85.2033	104.753	sp|O49840|APK2B_ARATH Protein kinase 2B, chloroplastic OS=Arabidopsis thaliana GN=APK2B PE=2 SV=1//0
GLYMA.05G198900	339.209	-1.04639	0.290673	-3.59991	0.000318331	0.0146124	378.723	520.234	472.064	260.427	149.779	254.026	-//-
GLYMA.13G213300	802.408	-1.04592	0.300679	-3.47852	0.000504197	0.0208075	1013.67	1167.43	1061.89	726.347	330.948	514.163	sp|Q8LBI9|EDL16_ARATH Sugar transporter ERD6-like 16 OS=Arabidopsis thaliana GN=At5g18840 PE=2 SV=2//0
GLYMA.10G017600	2097.87	-1.04567	0.318867	-3.27933	0.00104054	0.0359198	3928.83	2487.63	2062.87	1845.37	1041.27	1221.25	sp|P32292|ARG2_VIGRR Indole-3-acetic acid-induced protein ARG2 OS=Vigna radiata var. radiata GN=ARG2 PE=2 SV=1//2.28657e-37
GLYMA.05G006600	298.523	-1.04443	0.316222	-3.30284	0.000957124	0.0337064	445.028	408.755	352.271	250.254	116.594	218.235	sp|Q500U8|TKPR1_ARATH Tetraketide alpha-pyrone reductase 1 OS=Arabidopsis thaliana GN=TKPR1 PE=1 SV=1//2.12686e-25
GLYMA.20G131600	205.72	-1.04282	0.290696	-3.58733	0.000334085	0.015147	310.171	207.474	313.694	104.781	150.675	147.527	sp|Q641J8|RF12A_XENLA E3 ubiquitin-protein ligase RNF12-A OS=Xenopus laevis GN=rnf12-a PE=1 SV=1//1.57263e-12
GLYMA.07G236000	268.884	-1.04058	0.298992	-3.4803	0.000500852	0.0206916	362.99	270.439	451.76	224.822	145.294	158.002	sp|B9DFA8|INVC_ARATH Alkaline/neutral invertase C, mitochondrial OS=Arabidopsis thaliana GN=INVC PE=1 SV=1//0
GLYMA.13G260000	493.918	-1.03917	0.250115	-4.15476	3.25624e-05	0.00241955	670.913	752.481	570.537	251.271	355.163	363.144	-//-
GLYMA.03G155800	205.698	-1.03876	0.300842	-3.45285	0.000554694	0.0222695	222.514	338.565	269.026	134.283	100.45	169.351	-//-
GLYMA.07G039400	158.309	-1.03766	0.287265	-3.61221	0.000303594	0.0141045	166.323	199.217	273.086	100.712	103.141	107.372	sp|Q4VYC8|NSP1_MEDTR Nodulation-signaling pathway 1 protein OS=Medicago truncatula GN=NSP1 PE=1 SV=1//0
GLYMA.14G087200	1700.58	-1.03715	0.255195	-4.06413	4.82116e-05	0.00330185	2855.59	2267.77	1736.99	1282.81	1087.02	973.33	sp|Q948Z4|SNAK1_SOLTU Snakin-1 OS=Solanum tuberosum GN=SN1 PE=1 SV=1//9.05636e-29
GLYMA.05G047700	257.549	-1.035	0.306511	-3.37672	0.000733551	0.0272834	313.542	345.79	378.666	231.943	112.11	163.24	sp|Q8LBB2|KING1_ARATH SNF1-related protein kinase regulatory subunit gamma-1 OS=Arabidopsis thaliana GN=KING1 PE=1 SV=2//0
GLYMA.07G267200	254.743	-1.03485	0.233634	-4.42938	9.45031e-06	0.000883432	352.875	313.792	360.393	178.026	145.294	178.08	-//-
GLYMA.18G004200	955.24	-1.03346	0.326348	-3.16674	0.00154158	0.0486681	1247.43	1199.43	1402.99	929.805	370.41	581.379	sp|Q8L612|MACP1_ARATH MACPF domain-containing protein At1g14780 OS=Arabidopsis thaliana GN=At1g14780 PE=2 SV=1//6.81025e-165
GLYMA.02G087400	489.615	-1.03168	0.320457	-3.21941	0.00128456	0.0424367	684.399	711.193	576.628	477.11	210.766	277.595	sp|Q9SK03|RAP27_ARATH Ethylene-responsive transcription factor RAP2-7 OS=Arabidopsis thaliana GN=RAP2-7 PE=2 SV=2//1.93776e-53
GLYMA.03G044500	8000.74	-1.02932	0.287073	-3.58556	0.000336358	0.0151921	7096.84	13504.4	11617.8	4198.37	5870.06	5716.9	sp|Q9FI66|DIR3_ARATH Dirigent protein 3 OS=Arabidopsis thaliana GN=DIR3 PE=3 SV=1//9.42585e-50
GLYMA.13G301200	791.261	-1.02822	0.325885	-3.15516	0.00160409	0.0499096	770.932	1407.93	1007.07	341.81	535.436	684.386	-//-
GLYMA.15G030100	775.83	-1.0275	0.247931	-4.14429	3.40865e-05	0.0024898	993.446	924.86	1205.03	417.09	483.417	631.137	sp|O22845|CML5_ARATH Calmodulin-like protein 5 OS=Arabidopsis thaliana GN=CML5 PE=2 SV=2//2.24805e-75
GLYMA.01G024000	2992.44	-1.0274	0.25885	-3.9691	7.21433e-05	0.00456642	3286.01	3657.12	5102.35	1680.57	1834.11	2394.48	sp|Q9SJY5|PUMP5_ARATH Mitochondrial uncoupling protein 5 OS=Arabidopsis thaliana GN=PUMP5 PE=2 SV=1//4.10206e-144
GLYMA.14G166000	437.792	-1.02739	0.229553	-4.47561	7.61926e-06	0.000739241	494.475	606.94	660.889	258.392	303.145	302.911	sp|Q39008|M3K1_ARATH Mitogen-activated protein kinase kinase kinase 1 OS=Arabidopsis thaliana GN=MEKK1 PE=1 SV=2//1.59506e-08
GLYMA.17G118200	225.52	-1.02553	0.269208	-3.80943	0.000139286	0.00765873	311.295	325.146	271.056	147.507	114.8	183.318	-//-
GLYMA.13G158000	295.532	-1.02422	0.315272	-3.24869	0.00115938	0.039074	519.199	267.342	402.016	239.064	191.932	153.638	sp|Q9ZQG9|E1314_ARATH Glucan endo-1,3-beta-glucosidase 14 OS=Arabidopsis thaliana GN=At2g27500 PE=1 SV=2//1.15571e-94
GLYMA.15G073700	263.952	-1.0221	0.2606	-3.9221	8.77803e-05	0.00532797	358.495	354.048	348.21	220.752	137.222	164.986	sp|Q6R567|RMA1_CAPAN E3 ubiquitin-protein ligase RMA1H1 OS=Capsicum annuum GN=RMA1H1 PE=1 SV=1//1.32441e-49
GLYMA.10G016500	145.232	-1.01746	0.314703	-3.23309	0.00122459	0.0408773	204.533	130.058	248.722	91.5563	102.244	94.2777	sp|P42736|RAP23_ARATH Ethylene-responsive transcription factor RAP2-3 OS=Arabidopsis thaliana GN=RAP2-3 PE=1 SV=2//4.65019e-32
GLYMA.15G228200	1779.73	-1.01724	0.321338	-3.16565	0.00154737	0.0488108	2023.98	2958.31	2165.4	679.551	1378.5	1472.65	-//-
GLYMA.17G008000	1929.31	-1.0167	0.314618	-3.23153	0.00123131	0.0409949	2687.02	2255.38	2803.96	1916.58	861.899	1051.02	sp|Q9FGK4|B561J_ARATH Cytochrome b561 and DOMON domain-containing protein At5g47530 OS=Arabidopsis thaliana GN=At5g47530 PE=2 SV=1//4.68603e-122
GLYMA.13G035900	173.426	-1.01535	0.313712	-3.23658	0.0012097	0.0404508	293.314	247.73	155.324	105.798	133.635	104.753	sp|Q9LMN7|WAK5_ARATH Wall-associated receptor kinase 5 OS=Arabidopsis thaliana GN=WAK5 PE=2 SV=1//0
GLYMA.07G088200	303.636	-1.01433	0.245161	-4.13739	3.51278e-05	0.0025465	395.58	474.817	348.21	200.407	177.582	225.219	sp|Q94LW6|SUT35_ARATH Probable sulfate transporter 3.5 OS=Arabidopsis thaliana GN=SULTR3;5 PE=2 SV=1//0
GLYMA.02G288600	188.984	-1.01027	0.257345	-3.92573	8.64663e-05	0.00527321	213.523	300.373	243.646	132.248	119.285	124.831	sp|C0LGE0|Y1765_ARATH Probable LRR receptor-like serine/threonine-protein kinase At1g07650 OS=Arabidopsis thaliana GN=At1g07650 PE=1 SV=1//0
GLYMA.20G231200	172.519	-1.01021	0.270509	-3.73448	0.000188105	0.00977968	232.628	187.862	271.056	126.144	100.45	116.974	sp|Q9MAA2|AT74_ARATH Phosphoglycerate mutase-like protein AT74 OS=Arabidopsis thaliana GN=At3g05170 PE=2 SV=1//1.01914e-146
GLYMA.06G138100	467.827	-1.00696	0.285033	-3.53278	0.000411217	0.0178928	781.046	424.238	669.011	345.879	268.166	318.624	sp|F4JN35|NTL9_ARATH Protein NTM1-like 9 OS=Arabidopsis thaliana GN=NTL9 PE=1 SV=1//3.19761e-89
GLYMA.08G299900	1276.29	-1.00691	0.290258	-3.46903	0.000522341	0.0212681	1976.78	1305.75	1830.39	1138.35	627.814	778.664	sp|Q3EBF7|SLD2_ARATH Delta(8)-fatty-acid desaturase 2 OS=Arabidopsis thaliana GN=SLD2 PE=1 SV=1//0
GLYMA.08G297900	586.23	-1.00236	0.261952	-3.8265	0.000129978	0.00726911	984.455	584.231	777.636	405.9	344.401	420.758	sp|O49840|APK2B_ARATH Protein kinase 2B, chloroplastic OS=Arabidopsis thaliana GN=APK2B PE=2 SV=1//0
GLYMA.19G142700	303.416	1.00077	0.270643	3.69773	0.000217532	0.0107493	194.419	255.988	156.339	346.897	426.017	440.836	-//-
GLYMA.05G057200	825.951	1.00114	0.299041	3.34783	0.000814482	0.0295219	605.732	612.101	433.487	920.65	840.374	1543.36	sp|P14009|14KD_DAUCA 14 kDa proline-rich protein DC2.15 OS=Daucus carota PE=2 SV=1//4.87545e-23
GLYMA.06G105600	142.43	1.00379	0.261246	3.84231	0.000121883	0.00694788	100.019	94.9633	89.3368	211.597	191.932	166.732	sp|Q6MEW4|GPMA_PARUW 2,3-bisphosphoglycerate-dependent phosphoglycerate mutase OS=Protochlamydia amoebophila (strain UWE25) GN=gpmA PE=3 SV=1//3.05606e-94
GLYMA.03G122500	501.626	1.00479	0.280107	3.58715	0.000334314	0.015147	266.342	326.178	408.107	813.834	499.561	695.735	sp|Q9SX20|PTR18_ARATH Protein NRT1/ PTR FAMILY 3.1 OS=Arabidopsis thaliana GN=NPF3.1 PE=2 SV=1//0
GLYMA.11G104300	396.321	1.00561	0.314255	3.19999	0.00137433	0.0448626	262.971	213.667	313.694	730.416	357.854	499.323	sp|Q8RXR6|Y1028_ARATH BTB/POZ domain-containing protein At1g50280 OS=Arabidopsis thaliana GN=At1g50280 PE=2 SV=1//2.38046e-139
GLYMA.09G153900	3094.68	1.00698	0.229429	4.38909	1.13828e-05	0.00102903	2563.4	1816.69	1789.78	3939.97	4524.75	3933.48	sp|Q42971|ENO_ORYSJ Enolase OS=Oryza sativa subsp. japonica GN=ENO1 PE=1 SV=2//0
GLYMA.13G068200	107.411	1.00953	0.28464	3.54668	0.00039012	0.0171616	65.1808	82.5768	65.9874	152.594	150.675	127.449	sp|Q9LFR1|PTR50_ARATH Protein NRT1/ PTR FAMILY 5.8 OS=Arabidopsis thaliana GN=NPF5.8 PE=2 SV=1//0
GLYMA.19G212600	100.261	1.0098	0.298539	3.38247	0.000718376	0.0267968	57.3142	69.1581	73.0937	114.954	157.85	129.195	sp|O81415|PME39_ARATH Probable pectinesterase/pectinesterase inhibitor 39 OS=Arabidopsis thaliana GN=PME39 PE=2 SV=1//0
GLYMA.13G259200	275.736	1.01177	0.23406	4.32269	1.54136e-05	0.00131019	205.657	183.733	159.385	340.793	398.214	366.636	sp|Q9M9F9|ICR4_ARATH Interactor of constitutive active ROPs 4 OS=Arabidopsis thaliana GN=ICR4 PE=1 SV=2//2.11982e-60
GLYMA.15G129000	142.233	1.01233	0.285056	3.55133	0.000383283	0.0169266	93.276	102.189	87.3064	202.441	221.529	146.654	sp|Q9LEH3|PER15_IPOBA Peroxidase 15 OS=Ipomoea batatas GN=pod PE=1 SV=1//4.28919e-103
GLYMA.06G048600	280.91	1.01684	0.25358	4.00995	6.07321e-05	0.00401616	200.038	187.862	169.537	437.436	297.763	392.824	-//-
GLYMA.08G017300	506.703	1.02144	0.302623	3.37528	0.000737407	0.0274003	306.799	360.241	336.028	947.099	448.439	641.612	sp|A7PZL3|PGLR_VITVI Probable polygalacturonase OS=Vitis vinifera GN=GSVIVT00026920001 PE=1 SV=1//0
GLYMA.07G147000	266.938	1.02215	0.285329	3.58236	0.000340509	0.0153373	133.733	152.767	241.615	356.052	356.06	361.398	sp|Q9FEL7|LAX2_MEDTR Auxin transporter-like protein 2 OS=Medicago truncatula GN=LAX2 PE=2 SV=1//0
GLYMA.04G136000	572.661	1.02485	0.283862	3.61038	0.000305751	0.0141704	264.095	489.268	378.666	638.86	799.118	865.958	sp|Q9LHE3|ASPG2_ARATH Protein ASPARTIC PROTEASE IN GUARD CELL 2 OS=Arabidopsis thaliana GN=ASPG2 PE=2 SV=1//6.74207e-43
GLYMA.09G253100	90.5578	1.02957	0.303922	3.38763	0.000704986	0.0264773	61.8094	61.9326	54.8203	142.421	121.975	100.388	sp|F4KBP5|CHR4_ARATH Protein CHROMATIN REMODELING 4 OS=Arabidopsis thaliana GN=CHR4 PE=2 SV=1//8.26177e-16
GLYMA.04G208500	143.025	1.03789	0.289769	3.58178	0.000341264	0.0153533	101.143	92.8989	87.3064	143.438	210.766	222.6	sp|Q5N8X6|BGAL3_ORYSJ Beta-galactosidase 3 OS=Oryza sativa subsp. japonica GN=Os01g0875500 PE=3 SV=1//0
GLYMA.05G024600	151.149	1.03818	0.31127	3.3353	0.000852075	0.0305103	66.3046	112.511	117.762	232.96	205.385	171.97	-//-
GLYMA.07G141500	642.196	1.03942	0.266889	3.89459	9.83656e-05	0.00584493	362.99	517.137	380.697	1024.41	659.205	908.732	sp|Q8W453|DIRL1_ARATH Putative lipid-transfer protein DIR1 OS=Arabidopsis thaliana GN=DIR1 PE=1 SV=1//1.89648e-13
GLYMA.03G225500	308.223	1.04349	0.310994	3.35535	0.000792637	0.0289486	232.628	250.827	120.808	454.73	372.204	418.139	sp|Q09893|YAI5_SCHPO Uncharacterized protein C24B11.05 OS=Schizosaccharomyces pombe (strain 972 / ATCC 24843) GN=SPAC24B11.05 PE=3 SV=1//6.12158e-16
GLYMA.13G030200	896.602	1.05769	0.210283	5.02983	4.90915e-07	6.90895e-05	605.732	615.197	524.854	1282.81	1053.83	1297.19	sp|Q9SSK5|MLP43_ARATH MLP-like protein 43 OS=Arabidopsis thaliana GN=MLP43 PE=1 SV=1//2.44113e-25
GLYMA.13G291200	97.9845	1.06042	0.30374	3.49121	0.000480834	0.0201095	59.5618	63.997	67.0026	111.902	163.232	122.212	sp|Q9SIN1|TTL3_ARATH Inactive TPR repeat-containing thioredoxin TTL3 OS=Arabidopsis thaliana GN=TTL3 PE=1 SV=2//3.80997e-177
GLYMA.11G044200	109.082	1.06173	0.28203	3.76461	0.000166811	0.00891996	69.676	76.3835	65.9874	133.265	169.51	139.671	sp|P33629|TBA_PRUDU Tubulin alpha chain OS=Prunus dulcis GN=TUBA PE=2 SV=1//4.05112e-12
GLYMA.17G169200	82.9584	1.06371	0.305117	3.48624	0.000489857	0.0203468	49.4475	59.8682	51.7747	100.712	107.625	128.322	sp|Q9FH92|IX15L_ARATH Protein IRX15-LIKE OS=Arabidopsis thaliana GN=IRX15-L PE=2 SV=1//5.09044e-149
GLYMA.16G043300	924.325	1.06661	0.268005	3.97982	6.89677e-05	0.00442372	651.808	626.552	513.687	1669.38	1077.15	1007.37	sp|P52914|NTPA_PEA Nucleoside-triphosphatase OS=Pisum sativum PE=2 SV=1//0
GLYMA.13G327000	238.403	1.06971	0.239305	4.47009	7.81877e-06	0.000751012	134.857	154.832	171.567	354.018	316.598	298.546	sp|Q9SCV4|BGAL8_ARATH Beta-galactosidase 8 OS=Arabidopsis thaliana GN=BGAL8 PE=2 SV=2//1.72835e-90
GLYMA.04G079600	1355.24	1.07688	0.283812	3.79433	0.000148043	0.00806805	822.627	1028.08	764.439	1448.62	2542.65	1525.03	sp|Q08298|RD22_ARATH Dehydration-responsive protein RD22 OS=Arabidopsis thaliana GN=RD22 PE=2 SV=1//4.88762e-91
GLYMA.02G245600	355.837	1.07849	0.294799	3.65838	0.000253812	0.0121593	224.761	282.826	178.674	372.329	625.123	451.311	sp|P47926|RSI1_SOLLC Protein RSI-1 OS=Solanum lycopersicum GN=RSI-1 PE=2 SV=1//2.44119e-40
GLYMA.11G185000	165.016	1.08788	0.287776	3.78031	0.000156632	0.00847599	104.514	126.962	85.276	229.908	260.991	182.445	sp|Q9XGY7|FAR_SIMCH Alcohol-forming fatty acyl-CoA reductase OS=Simmondsia chinensis PE=1 SV=1//0
GLYMA.12G069400	162.869	1.0879	0.254541	4.27394	1.92046e-05	0.00155666	95.5236	115.608	101.519	197.355	235.879	231.33	sp|Q8LEJ6|FLA11_ARATH Fasciclin-like arabinogalactan protein 11 OS=Arabidopsis thaliana GN=FLA11 PE=2 SV=2//2.23705e-43
GLYMA.02G217800	228.956	1.09654	0.244926	4.47702	7.56936e-06	0.000736259	171.943	127.994	138.066	307.222	294.176	334.337	sp|Q9LSL1|BH093_ARATH Transcription factor bHLH93 OS=Arabidopsis thaliana GN=BHLH93 PE=1 SV=1//4.57636e-74
GLYMA.13G034500	327.649	1.09776	0.316009	3.47383	0.000513093	0.0209942	207.904	221.925	195.932	658.188	333.638	348.304	sp|Q8RXC8|RBK2_ARATH Receptor-like cytosolic serine/threonine-protein kinase RBK2 OS=Arabidopsis thaliana GN=RBK2 PE=1 SV=1//3.14806e-76
GLYMA.09G143900	164.417	1.10023	0.289354	3.80238	0.000143315	0.00783167	83.1617	109.414	120.808	275.686	205.385	192.047	-//-
GLYMA.06G307100	216.472	1.11061	0.337311	3.29254	0.000992858	0.0347103	85.4094	164.121	161.415	211.597	350.679	325.607	sp|Q00624|ASOL_BRANA L-ascorbate oxidase homolog OS=Brassica napus GN=Bp10 PE=2 SV=1//0
GLYMA.19G143300	170.094	1.11358	0.271091	4.10776	3.99513e-05	0.00283728	114.628	108.382	99.4887	281.79	191.932	224.346	sp|Q9FL51|Y5694_ARATH Probably inactive leucine-rich repeat receptor-like protein kinase At5g06940 OS=Arabidopsis thaliana GN=At5g06940 PE=3 SV=1//0
GLYMA.16G169700	231.401	1.11877	0.294255	3.80205	0.000143502	0.00783167	143.847	144.509	149.233	397.761	214.354	338.701	sp|Q9C9H7|RLP12_ARATH Receptor-like protein 12 OS=Arabidopsis thaliana GN=RLP12 PE=2 SV=2//8.00923e-42
GLYMA.09G249500	373.194	1.12225	0.2524	4.44632	8.73518e-06	0.000828537	193.295	292.115	219.281	463.885	569.517	501.069	sp|Q8L7B2|SCP20_ARATH Serine carboxypeptidase-like 20 OS=Arabidopsis thaliana GN=SCPL20 PE=2 SV=2//0
GLYMA.16G141200	83.6179	1.12614	0.352794	3.19207	0.00141255	0.0457218	73.0475	34.0629	50.7595	118.006	121.078	104.753	sp|Q9SUK9|P2C55_ARATH Probable protein phosphatase 2C 55 OS=Arabidopsis thaliana GN=At4g16580 PE=2 SV=2//2.77667e-125
GLYMA.13G196200	589.615	1.12928	0.329882	3.42328	0.00061871	0.0240359	325.904	392.24	391.864	439.47	1000.92	987.297	sp|Q9LS40|ASPG1_ARATH Protein ASPARTIC PROTEASE IN GUARD CELL 1 OS=Arabidopsis thaliana GN=ASPG1 PE=1 SV=1//2.07502e-41
GLYMA.15G238200	302.399	1.12972	0.292866	3.85748	0.000114563	0.00662895	258.476	138.316	172.582	474.058	398.214	372.746	sp|P51074|ANX4_FRAAN Annexin-like protein RJ4 OS=Fragaria ananassa PE=2 SV=2//3.77149e-146
GLYMA.05G161900	291.729	1.13232	0.314532	3.60002	0.000318193	0.0146124	231.504	204.378	112.686	452.695	331.845	417.266	sp|Q8LEE9|FLA12_ARATH Fasciclin-like arabinogalactan protein 12 OS=Arabidopsis thaliana GN=FLA12 PE=2 SV=2//1.13705e-42
GLYMA.01G178800	1983.35	1.13726	0.28222	4.02969	5.58512e-05	0.00377128	1298	1277.88	1143.1	3872.83	2138.16	2170.13	sp|P38279|YPQ3_YEAST Probable vacuolar amino acid transporter YPQ3 OS=Saccharomyces cerevisiae (strain ATCC 204508 / S288c) GN=RTC2 PE=1 SV=1//3.48376e-18
GLYMA.10G164700	178.112	1.14243	0.278959	4.09532	4.21585e-05	0.00295579	120.247	113.543	99.4887	256.358	188.344	290.69	sp|Q9FRS6|PXL1_ARATH Leucine-rich repeat receptor-like protein kinase PXL1 OS=Arabidopsis thaliana GN=PXL1 PE=2 SV=1//0
GLYMA.17G074600	174.168	1.14494	0.290073	3.94707	7.9112e-05	0.00491044	137.104	101.157	87.3064	286.877	213.457	219.108	sp|Q56X72|RTNLS_ARATH Reticulon-like protein B21 OS=Arabidopsis thaliana GN=RTNLB21 PE=2 SV=2//2.40514e-102
GLYMA.06G286200	114.078	1.14585	0.338676	3.38332	0.000716143	0.0267655	73.0475	63.997	76.1393	111.902	218.838	140.544	sp|B6VJS4|ROMT_VITVI Trans-resveratrol di-O-methyltransferase OS=Vitis vinifera GN=ROMT PE=1 SV=2//9.18287e-140
GLYMA.05G057100	2172.67	1.1537	0.197229	5.84954	4.92925e-09	1.28835e-06	1264.28	1509.09	1268.99	2840.28	2911.26	3242.11	sp|P14009|14KD_DAUCA 14 kDa proline-rich protein DC2.15 OS=Daucus carota PE=2 SV=1//1.43846e-18
GLYMA.17G088500	60.1234	1.15681	0.337327	3.42933	0.00060507	0.0237218	37.0856	30.9663	43.6532	78.3315	83.4096	87.2942	sp|P52178|TPT2_BRAOB Triose phosphate/phosphate translocator, non-green plastid, chloroplastic OS=Brassica oleracea var. botrytis GN=NGTPT PE=2 SV=1//3.26369e-167
GLYMA.19G008600	260.385	1.16632	0.337766	3.45303	0.000554322	0.0222695	201.161	140.381	140.096	457.782	214.354	408.537	sp|Q84V25|ENOXE_FRAAN 2-methylene-furan-3-one reductase OS=Fragaria ananassa GN=EO PE=1 SV=1//1.31656e-127
GLYMA.10G201100	128.072	1.17156	0.274988	4.26042	2.04046e-05	0.00163667	64.057	89.8023	82.2305	168.871	175.788	187.682	sp|P22200|KPYC_SOLTU Pyruvate kinase, cytosolic isozyme OS=Solanum tuberosum PE=2 SV=1//7.19836e-126
GLYMA.05G024400	74.8721	1.17477	0.363817	3.229	0.00124225	0.041252	28.0952	58.836	50.7595	93.5909	120.182	97.7695	sp|Q9ZVM9|Y1461_ARATH Probable serine/threonine-protein kinase At1g54610 OS=Arabidopsis thaliana GN=At1g54610 PE=1 SV=1//0
GLYMA.06G071800	608.382	1.17486	0.322234	3.64599	0.000266367	0.0126191	295.561	441.786	382.727	1240.08	618.845	671.292	sp|Q76CU2|PDR1_TOBAC Pleiotropic drug resistance protein 1 OS=Nicotiana tabacum GN=PDR1 PE=2 SV=1//0
GLYMA.08G036600	77.6291	1.17653	0.364561	3.22725	0.00124988	0.0414336	65.1808	48.5139	29.4405	108.85	95.069	118.72	sp|P21747|EA92_VICFA Embryonic abundant protein USP92 OS=Vicia faba PE=2 SV=1//1.90392e-42
GLYMA.13G113000	751.524	1.18723	0.337756	3.51506	0.000439656	0.0187066	284.323	624.487	466.988	711.088	1204.51	1217.75	-//-
GLYMA.14G062300	128.76	1.19147	0.324512	3.67159	0.000241048	0.0116685	50.5713	102.189	82.2305	169.888	202.694	164.986	sp|O80434|LAC4_ARATH Laccase-4 OS=Arabidopsis thaliana GN=IRX12 PE=2 SV=2//0
GLYMA.06G081100	384.542	1.1981	0.275779	4.34441	1.39649e-05	0.00120843	209.028	301.405	189.841	525.94	634.092	446.946	sp|Q08298|RD22_ARATH Dehydration-responsive protein RD22 OS=Arabidopsis thaliana GN=RD22 PE=2 SV=1//7.08078e-93
GLYMA.12G092200	127.122	1.19956	0.34524	3.47456	0.000511687	0.020959	69.676	84.6412	77.1545	122.075	155.16	254.026	sp|Q66GQ2|Y5162_ARATH Uncharacterized protein At5g41620 OS=Arabidopsis thaliana GN=At5g41620 PE=2 SV=2//2.27371e-13
GLYMA.13G077800	110.934	1.19987	0.309232	3.88017	0.000104383	0.00612292	70.7999	79.4802	51.7747	132.248	147.985	183.318	sp|Q9SUF1|WTR31_ARATH WAT1-related protein At4g08290 OS=Arabidopsis thaliana GN=At4g08290 PE=2 SV=1//1.3062e-133
GLYMA.12G029300	205.124	1.21247	0.355189	3.41359	0.000641132	0.0247567	128.114	130.058	112.686	413.021	160.541	286.325	sp|Q8RXR6|Y1028_ARATH BTB/POZ domain-containing protein At1g50280 OS=Arabidopsis thaliana GN=At1g50280 PE=2 SV=1//5.81463e-144
GLYMA.11G074700	112.015	1.22593	0.381507	3.21338	0.00131182	0.043226	40.4571	67.0937	93.3976	187.182	107.625	176.334	sp|Q70PR7|VINSY_RAUSE Vinorine synthase OS=Rauvolfia serpentina GN=ACT PE=1 SV=2//1.17473e-69
GLYMA.02G217900	142.231	1.22886	0.301913	4.07025	4.69622e-05	0.00323938	78.6665	107.35	69.033	236.012	198.21	164.113	sp|Q9LSK9|Y5566_ARATH Uncharacterized protein At5g65660 OS=Arabidopsis thaliana GN=At5g65660 PE=2 SV=1//1.12622e-24
GLYMA.20G184300	196.791	1.23552	0.274526	4.50057	6.77724e-06	0.000672838	118	98.06	136.036	220.752	306.732	301.165	sp|Q9FYJ6|BH111_ARATH Transcription factor bHLH111 OS=Arabidopsis thaliana GN=BHLH111 PE=2 SV=1//4.88611e-56
GLYMA.16G123800	44.7562	1.23691	0.387822	3.18937	0.00142586	0.0458945	22.4761	29.9341	27.4102	77.3142	52.9158	58.4871	sp|Q8L7E9|MCAC1_ARATH Protein MID1-COMPLEMENTING ACTIVITY 1 OS=Arabidopsis thaliana GN=MCA1 PE=1 SV=1//0
GLYMA.04G020400	53.1873	1.24039	0.360609	3.4397	0.000582365	0.0229959	31.4666	27.8697	35.5317	75.2797	86.9971	61.9789	sp|Q9C5Y0|PLDD1_ARATH Phospholipase D delta OS=Arabidopsis thaliana GN=PLDDELTA PE=1 SV=2//0
GLYMA.16G209500	48.1165	1.2447	0.371122	3.35387	0.000796898	0.029049	30.3428	29.9341	25.3798	76.2969	71.7502	54.9953	-//-
GLYMA.09G173200	514.918	1.24589	0.2795	4.45756	8.28996e-06	0.000790344	269.714	303.47	343.135	541.2	965.937	666.055	sp|P04771|GLNA2_PHAVU Glutamine synthetase PR-2 OS=Phaseolus vulgaris PE=2 SV=1//0
GLYMA.12G087400	168.295	1.25096	0.318078	3.93289	8.39298e-05	0.00515075	125.866	93.9311	79.1849	233.977	301.351	175.461	sp|Q9XGY7|FAR_SIMCH Alcohol-forming fatty acyl-CoA reductase OS=Simmondsia chinensis PE=1 SV=1//0
GLYMA.12G045500	53.3371	1.26198	0.398383	3.16775	0.00153625	0.0485796	20.2285	44.385	29.4405	65.1067	74.4408	86.4212	sp|Q8W453|DIRL1_ARATH Putative lipid-transfer protein DIR1 OS=Arabidopsis thaliana GN=DIR1 PE=1 SV=1//2.1693e-12
GLYMA.20G222600	284.53	1.26883	0.37794	3.35724	0.000787244	0.028779	125.866	199.217	175.628	202.441	561.445	442.581	sp|Q9SPK4|PPCK1_ARATH Phosphoenolpyruvate carboxylase kinase 1 OS=Arabidopsis thaliana GN=PPCK1 PE=1 SV=1//2.85045e-113
GLYMA.15G062300	733.866	1.2756	0.317559	4.01689	5.89704e-05	0.00392669	538.304	410.82	338.059	1430.31	688.802	996.899	sp|P11670|PRB1_TOBAC Basic form of pathogenesis-related protein 1 OS=Nicotiana tabacum PE=3 SV=1//5.04815e-56
GLYMA.01G038600	94.568	1.27875	0.367747	3.47725	0.000506578	0.0208609	42.7047	65.0292	57.8659	85.4526	176.685	139.671	sp|Q2V9B0|MY1R1_SOLTU Transcription factor MYB1R1 OS=Solanum tuberosum PE=2 SV=1//3.20292e-43
GLYMA.11G141300	48.5731	1.29228	0.386695	3.34187	0.000832158	0.030021	31.4666	20.6442	32.4861	57.9857	82.5127	66.3436	sp|Q9SN95|UXS5_ARATH UDP-glucuronic acid decarboxylase 5 OS=Arabidopsis thaliana GN=UXS5 PE=2 SV=1//0
GLYMA.06G085000	1053.27	1.29307	0.312141	4.14259	3.43407e-05	0.00250361	724.856	619.326	487.292	2174.97	1140.83	1172.36	sp|Q8LP17|CCD1_PEA Carotenoid 9,10(9&apos;,10&apos;)-cleavage dioxygenase 1 OS=Pisum sativum GN=CCD1 PE=2 SV=1//6.72246e-65
GLYMA.18G295500	171.259	1.29341	0.278884	4.6378	3.52141e-06	0.000392162	75.2951	117.672	104.565	229.908	226.013	274.104	sp|Q39265|ZFP6_ARATH Zinc finger protein 6 OS=Arabidopsis thaliana GN=ZFP6 PE=2 SV=1//4.34932e-25
GLYMA.09G241100	47.1106	1.3069	0.412685	3.16683	0.00154111	0.0486681	30.3428	24.773	26.395	46.7955	92.3784	61.9789	sp|Q5XHF8|VIP2_XENLA Inositol hexakisphosphate and diphosphoinositol-pentakisphosphate kinase 2 OS=Xenopus laevis GN=ppip5k2 PE=2 SV=1//0
GLYMA.04G150900	52.5589	1.30922	0.405074	3.23204	0.0012291	0.0409923	30.3428	33.0307	27.4102	49.8473	103.141	71.5812	sp|Q69VD5|PNH1_ORYSJ Protein argonaute PNH1 OS=Oryza sativa subsp. japonica GN=PHN1 PE=2 SV=1//0
GLYMA.17G113500	78.426	1.31552	0.328246	4.00772	6.13079e-05	0.00404727	42.7047	53.6749	38.5773	90.539	121.975	123.085	sp|Q84XI3|ENT8_ARATH Equilibrative nucleotide transporter 8 OS=Arabidopsis thaliana GN=ETN8 PE=2 SV=1//4.46826e-156
GLYMA.11G193600	130.902	1.32144	0.303676	4.35148	1.35219e-05	0.00118343	57.3142	78.448	88.3216	224.822	179.375	157.13	sp|Q9SJL9|XTH32_ARATH Probable xyloglucan endotransglucosylase/hydrolase protein 32 OS=Arabidopsis thaliana GN=XTH32 PE=2 SV=1//7.20245e-132
GLYMA.06G025200	176.036	1.32152	0.2629	5.0267	4.9898e-07	6.99683e-05	87.657	107.35	106.595	276.704	211.663	266.247	sp|Q0JBP5|LOGL6_ORYSJ Probable cytokinin riboside 5&apos;-monophosphate phosphoribohydrolase LOGL6 OS=Oryza sativa subsp. japonica GN=LOGL6 PE=2 SV=1//1.70152e-74
GLYMA.13G104300	154.778	1.322	0.318671	4.14847	3.34704e-05	0.00245883	98.895	73.2869	93.3976	161.75	206.282	295.054	sp|Q8RWW0|ALE2_ARATH Receptor-like serine/threonine-protein kinase ALE2 OS=Arabidopsis thaliana GN=ALE2 PE=1 SV=1//0
GLYMA.19G008500	200.687	1.32508	0.28319	4.67912	2.88115e-06	0.000327505	115.752	142.445	85.276	320.447	288.794	251.407	sp|Q84V25|ENOXE_FRAAN 2-methylene-furan-3-one reductase OS=Fragaria ananassa GN=EO PE=1 SV=1//3.17951e-131
GLYMA.18G000600	230.64	1.33223	0.323028	4.12421	3.72009e-05	0.0026666	174.19	126.962	92.3824	425.228	304.938	260.137	sp|P49085|PSY_MAIZE Phytoene synthase, chloroplastic OS=Zea mays GN=Y1 PE=3 SV=1//5.22992e-150
GLYMA.02G234000	86.2362	1.34255	0.39945	3.36099	0.000776634	0.0285539	40.4571	65.0292	40.6076	183.113	85.2033	103.007	sp|A7NY33|PER4_VITVI Peroxidase 4 OS=Vitis vinifera GN=GSVIVT00023967001 PE=1 SV=1//4.1771e-107
GLYMA.16G018500	170.823	1.3607	0.347125	3.91992	8.85796e-05	0.00535956	121.371	87.7379	78.1697	354.018	179.375	204.268	sp|Q42857|SSG1_IPOBA Granule-bound starch synthase 1, chloroplastic/amyloplastic OS=Ipomoea batatas GN=WAXY PE=2 SV=2//0
GLYMA.16G156700	50.1694	1.37092	0.382122	3.58766	0.000333665	0.015147	22.4761	27.8697	33.5013	67.1413	60.9877	89.0401	sp|Q9LQT8|GAI_ARATH DELLA protein GAI OS=Arabidopsis thaliana GN=GAI PE=1 SV=1//1.0077e-50
GLYMA.19G164300	255.529	1.37118	0.352281	3.8923	9.92969e-05	0.00587841	194.419	100.124	132.99	525.94	296.866	282.833	sp|Q494P0|PHT17_ARATH Probable inorganic phosphate transporter 1-7 OS=Arabidopsis thaliana GN=PHT1-7 PE=2 SV=2//0
GLYMA.18G300800	272.155	1.3731	0.286124	4.79898	1.59476e-06	0.000195758	140.476	147.606	166.491	494.404	278.032	405.918	sp|O49813|OLEE1_BETPN Olee1-like protein OS=Betula pendula PE=2 SV=1//3.37145e-07
GLYMA.01G081600	99.8923	1.37628	0.313667	4.38771	1.14551e-05	0.00103314	40.4571	65.0292	60.9115	154.628	125.563	152.765	sp|Q9SX20|PTR18_ARATH Protein NRT1/ PTR FAMILY 3.1 OS=Arabidopsis thaliana GN=NPF3.1 PE=2 SV=1//0
GLYMA.06G013200	2770.76	1.37943	0.319926	4.31172	1.61987e-05	0.00134712	2076.8	1617.47	921.793	4954.21	3795.58	3258.69	sp|P17772|OSS2_PEA Organ-specific protein S2 OS=Pisum sativum PE=2 SV=1//4.61304e-26
GLYMA.13G094100	284.35	1.38268	0.302426	4.57196	4.83179e-06	0.000517109	157.333	170.315	145.172	514.75	265.476	453.057	sp|Q40374|PR1_MEDTR Pathogenesis-related protein PR-1 OS=Medicago truncatula GN=PR-1 PE=2 SV=1//6.79665e-48
GLYMA.19G255100	205.779	1.38674	0.298323	4.64844	3.34448e-06	0.00037386	98.895	126.962	115.732	225.839	273.548	393.697	-//-
GLYMA.13G161900	44.0418	1.39359	0.37631	3.70329	0.000212818	0.0106467	24.7238	22.7086	25.3798	71.2105	56.5033	63.7247	sp|Q949Y3|PPA26_ARATH Bifunctional purple acid phosphatase 26 OS=Arabidopsis thaliana GN=PAP26 PE=1 SV=1//0
GLYMA.05G083900	74.7676	1.39814	0.413313	3.38277	0.000717593	0.0267936	56.1904	31.9985	35.5317	62.0548	133.635	129.195	-//-
GLYMA.08G194900	142.034	1.4007	0.277688	5.04415	4.55536e-07	6.48227e-05	87.657	81.5446	64.9722	236.012	183.86	198.158	sp|Q9FZ62|PPSP2_ARATH Inorganic pyrophosphatase 2 OS=Arabidopsis thaliana GN=At1g17710 PE=2 SV=1//1.11839e-102
GLYMA.03G154700	194.251	1.40723	0.27704	5.07951	3.78404e-07	5.50707e-05	94.3998	135.22	89.3368	306.205	294.176	246.17	sp|O04408|KSA_PEA Ent-copalyl diphosphate synthase, chloroplastic OS=Pisum sativum PE=2 SV=1//0
GLYMA.03G184500	108.854	1.41215	0.317957	4.44133	8.94051e-06	0.000841919	64.057	47.4817	67.0026	122.075	190.138	162.367	sp|Q9SJL9|XTH32_ARATH Probable xyloglucan endotransglucosylase/hydrolase protein 32 OS=Arabidopsis thaliana GN=XTH32 PE=2 SV=1//2.09554e-159
GLYMA.15G248900	203.418	1.42531	0.236018	6.03898	1.55092e-09	4.38145e-07	107.885	115.608	107.61	304.17	275.341	309.894	sp|Q8LE98|ICR1_ARATH Interactor of constitutive active ROPs 1 OS=Arabidopsis thaliana GN=ICR1 PE=1 SV=1//4.23714e-70
GLYMA.11G088000	49.9578	1.42716	0.387259	3.68528	0.000228454	0.0111389	26.9714	34.0629	20.3038	62.0548	69.0596	87.2942	sp|P29057|HMDH1_HEVBR 3-hydroxy-3-methylglutaryl-coenzyme A reductase 1 OS=Hevea brasiliensis GN=HMGR1 PE=2 SV=1//0
GLYMA.18G016900	258.028	1.42866	0.31926	4.47492	7.64388e-06	0.000739762	193.295	117.672	108.625	467.955	287.001	373.619	-//-
GLYMA.11G148400	38.4005	1.43074	0.453108	3.15761	0.00159066	0.0497299	23.6	20.6442	18.2734	33.5707	60.9877	73.3271	sp|Q8LEE9|FLA12_ARATH Fasciclin-like arabinogalactan protein 12 OS=Arabidopsis thaliana GN=FLA12 PE=2 SV=2//3.81781e-44
GLYMA.01G046300	180.447	1.43627	0.440893	3.25765	0.00112339	0.0380583	50.5713	110.446	130.96	143.438	408.079	239.186	sp|D4Q9Z4|SGT2_SOYBN Soyasapogenol B glucuronide galactosyltransferase OS=Glycine max GN=GmSGT2 PE=1 SV=1//0
GLYMA.08G200200	832.696	1.43824	0.248867	5.77913	7.50899e-09	1.89805e-06	484.361	474.817	387.803	1012.21	1530.97	1106.02	sp|P15490|VSPA_SOYBN Stem 28 kDa glycoprotein OS=Glycine max GN=VSPA PE=2 SV=1//2.091e-87
GLYMA.08G290200	38.7742	1.4416	0.430301	3.3502	0.000807521	0.0293527	25.8476	23.7408	13.1975	48.83	53.8126	67.2165	sp|Q9FE20|PBS1_ARATH Serine/threonine-protein kinase PBS1 OS=Arabidopsis thaliana GN=PBS1 PE=1 SV=1//3.64695e-86
GLYMA.15G119100	1784.69	1.44217	0.235189	6.13197	8.67963e-10	2.64667e-07	924.893	1072.47	883.216	2741.6	2035.91	3050.06	sp|P14009|14KD_DAUCA 14 kDa proline-rich protein DC2.15 OS=Daucus carota PE=2 SV=1//1.51025e-33
GLYMA.12G080100	1369.61	1.44499	0.334429	4.32078	1.55481e-05	0.00131657	576.513	935.182	695.406	3003.05	1381.19	1626.29	sp|Q9SJL9|XTH32_ARATH Probable xyloglucan endotransglucosylase/hydrolase protein 32 OS=Arabidopsis thaliana GN=XTH32 PE=2 SV=1//4.43646e-131
GLYMA.08G346100	277.512	1.44806	0.426571	3.39466	0.000687138	0.0260617	80.9141	190.959	174.613	193.286	540.817	484.483	-//-
GLYMA.06G143300	59.2192	1.44883	0.39011	3.7139	0.000204092	0.0103313	20.2285	39.224	35.5317	100.712	93.2752	66.3436	sp|O22874|EXPA8_ARATH Expansin-A8 OS=Arabidopsis thaliana GN=EXPA8 PE=2 SV=1//3.14412e-128
GLYMA.14G209600	90.3623	1.45021	0.320672	4.52241	6.11401e-06	0.000623094	58.438	49.5461	37.5621	111.902	136.325	148.4	sp|Q9C8D4|AAE11_ARATH Butyrate--CoA ligase AAE11, peroxisomal OS=Arabidopsis thaliana GN=AAE11 PE=1 SV=1//0
GLYMA.17G192000	95.6232	1.45072	0.345826	4.19494	2.72946e-05	0.00207661	57.3142	56.7716	39.5924	179.043	101.347	139.671	sp|P92934|AAP6_ARATH Amino acid permease 6 OS=Arabidopsis thaliana GN=AAP6 PE=1 SV=1//0
GLYMA.03G240000	82.3833	1.46361	0.344325	4.25067	2.13132e-05	0.00169539	39.3333	37.1596	54.8203	152.594	98.6565	111.737	sp|Q9C7T4|BH096_ARATH Transcription factor bHLH96 OS=Arabidopsis thaliana GN=BHLH96 PE=2 SV=1//6.43552e-72
GLYMA.15G227700	49.0854	1.46407	0.464029	3.15513	0.00160426	0.0499096	19.1047	17.5476	41.6228	53.9165	63.6783	98.6424	sp|Q9FL41|WTR38_ARATH WAT1-related protein At5g07050 OS=Arabidopsis thaliana GN=At5g07050 PE=2 SV=1//4.37652e-169
GLYMA.12G087600	108.721	1.47181	0.36628	4.01826	5.86288e-05	0.00391569	50.5713	78.448	43.6532	214.649	149.779	115.228	sp|Q9ZSP5|AIR3_ARATH Subtilisin-like protease SBT5.3 OS=Arabidopsis thaliana GN=AIR3 PE=2 SV=1//3.86798e-180
GLYMA.02G221900	46.3691	1.47265	0.417317	3.52884	0.00041738	0.0180791	20.2285	29.9341	23.3494	88.5045	69.0596	47.1389	sp|Q9LSR8|LRK19_ARATH L-type lectin-domain containing receptor kinase I.9 OS=Arabidopsis thaliana GN=LECRK19 PE=1 SV=2//7.89599e-58
GLYMA.10G224300	668.5	1.47487	0.399929	3.68783	0.000226172	0.0110698	205.657	471.72	383.742	498.473	1348.01	1103.4	-//-
GLYMA.09G028100	58.5928	1.47511	0.392257	3.76057	0.000169526	0.00903378	33.7142	35.0951	24.3646	59.003	111.213	88.1671	sp|Q9SVG4|RETOL_ARATH Reticuline oxidase-like protein OS=Arabidopsis thaliana GN=At4g20830 PE=1 SV=2//1.09497e-176
GLYMA.15G243400	82.392	1.47655	0.360163	4.09965	4.13767e-05	0.00290628	52.8189	46.4495	31.4709	157.68	95.069	110.864	sp|H1A988|C7254_GLYUR 11-oxo-beta-amyrin 30-oxidase OS=Glycyrrhiza uralensis GN=CYP72A154 PE=1 SV=1//0
GLYMA.02G211600	49.189	1.47712	0.390789	3.77984	0.000156927	0.00848	24.7238	22.7086	30.4557	87.4872	53.8126	75.9459	sp|Q7QBJ0|U483_ANOGA UPF0483 protein AGAP003155 OS=Anopheles gambiae GN=AGAP003155 PE=3 SV=3//9.86854e-19
GLYMA.02G055900	30.5991	1.47754	0.437932	3.3739	0.000741117	0.027485	16.8571	14.4509	17.2582	38.6571	45.7407	50.6306	sp|F4JVB8|RADL1_ARATH Protein RADIALIS-like 1 OS=Arabidopsis thaliana GN=RL1 PE=2 SV=1//9.11477e-22
GLYMA.13G029900	66.2877	1.47925	0.35134	4.21031	2.55025e-05	0.00197149	41.5809	35.0951	28.4253	109.868	77.1314	105.626	sp|F8WKW1|UGT2_GARJA 7-deoxyloganetin glucosyltransferase OS=Gardenia jasminoides GN=UGT85A24 PE=1 SV=1//0
GLYMA.18G030700	72.0081	1.48248	0.408568	3.62847	0.000285105	0.0133912	23.6	40.2562	49.7444	114.954	134.532	68.9624	sp|P05522|GUN1_PERAE Endoglucanase 1 OS=Persea americana GN=CEL1 PE=2 SV=1//0
GLYMA.20G129000	149.106	1.48903	0.371823	4.00469	6.20995e-05	0.00407245	113.505	51.6105	70.0482	301.119	180.272	178.08	sp|O48781|SPX2_ARATH SPX domain-containing protein 2 OS=Arabidopsis thaliana GN=SPX2 PE=2 SV=1//6.97958e-72
GLYMA.08G200100	1262.45	1.50198	0.410262	3.66103	0.000251205	0.0120494	560.78	1018.79	396.94	1549.34	2915.75	1133.08	sp|P10743|VSPB_SOYBN Stem 31 kDa glycoprotein OS=Glycine max GN=VSPB PE=2 SV=1//1.07359e-32
GLYMA.17G139700	1848.21	1.50323	0.183477	8.19301	2.54767e-16	2.38741e-13	963.103	975.438	953.264	2697.86	2585.7	2913.88	sp|Q39176|ERLI1_ARATH Lipid transfer protein EARLI 1 OS=Arabidopsis thaliana GN=EARLI1 PE=1 SV=1//5.47358e-17
GLYMA.13G252600	117.746	1.5079	0.386037	3.90611	9.37946e-05	0.00559578	33.7142	98.06	51.7747	167.853	188.344	166.732	sp|P11670|PRB1_TOBAC Basic form of pathogenesis-related protein 1 OS=Nicotiana tabacum PE=3 SV=1//2.02531e-55
GLYMA.16G173000	85.2598	1.51037	0.310827	4.8592	1.17859e-06	0.000150441	42.7047	51.6105	38.5773	126.144	139.913	112.609	sp|P36908|CHIA_CICAR Acidic endochitinase OS=Cicer arietinum PE=2 SV=1//9.67661e-137
GLYMA.08G146900	102.85	1.52574	0.299548	5.09348	3.51542e-07	5.2149e-05	48.3237	54.7071	55.8355	181.078	147.088	130.068	sp|Q5NE24|NSP2_MEDTR Nodulation-signaling pathway 2 protein OS=Medicago truncatula GN=NSP2 PE=1 SV=1//3.03315e-61
GLYMA.08G026900	60.3528	1.52727	0.36703	4.16115	3.16654e-05	0.00238085	37.0856	25.8053	30.4557	96.6428	104.038	68.0895	sp|I7C6E8|C7A52_PANGI Beta-amyrin 28-oxidase OS=Panax ginseng PE=2 SV=1//0
GLYMA.07G265500	187.959	1.52787	0.435819	3.50574	0.000455345	0.019204	73.0475	63.997	153.294	166.836	234.982	435.598	-//-
GLYMA.08G119500	67.39	1.54769	0.400269	3.86663	0.000110349	0.00642383	43.8285	38.1918	21.319	72.2278	100.45	128.322	sp|Q8LEE9|FLA12_ARATH Fasciclin-like arabinogalactan protein 12 OS=Arabidopsis thaliana GN=FLA12 PE=2 SV=2//4.02816e-44
GLYMA.11G148200	38.1911	1.55258	0.426985	3.63614	0.000276753	0.0130742	21.3523	24.773	12.1823	62.0548	52.9158	55.8683	sp|Q8LEJ6|FLA11_ARATH Fasciclin-like arabinogalactan protein 11 OS=Arabidopsis thaliana GN=FLA11 PE=2 SV=2//4.36221e-41
GLYMA.07G049100	38.7524	1.56114	0.405328	3.85156	0.000117367	0.00676066	15.7333	23.7408	19.2886	55.9511	63.6783	54.1224	sp|Q700E4|BH067_ARATH Transcription factor bHLH67 OS=Arabidopsis thaliana GN=BHLH67 PE=2 SV=1//8.45844e-63
GLYMA.20G005600	28.1531	1.57077	0.481255	3.26391	0.00109885	0.0375466	20.2285	9.28989	13.1975	37.6398	47.5345	41.0283	sp|Q9C835|CP21D_ARATH Peptidyl-prolyl cis-trans isomerase CYP21-4 OS=Arabidopsis thaliana GN=CYP21-4 PE=2 SV=1//5.83656e-82
GLYMA.09G259600	32.7755	1.5715	0.434857	3.61384	0.000301701	0.0140505	14.6095	20.6442	14.2127	48.83	54.7095	43.6471	sp|Q9C971|G3OX4_ARATH Gibberellin 3-beta-dioxygenase 4 OS=Arabidopsis thaliana GN=GA3OX4 PE=1 SV=1//4.85774e-42
GLYMA.17G244900	46.5819	1.57793	0.397987	3.96479	7.34613e-05	0.00463458	31.4666	18.5798	20.3038	62.0548	81.6158	65.4706	sp|P52711|CBP23_HORVU Serine carboxypeptidase II-3 OS=Hordeum vulgare GN=CXP;2-3 PE=2 SV=1//3.07715e-163
GLYMA.04G222100	60.7271	1.58388	0.461813	3.4297	0.000604244	0.0237137	20.2285	44.385	26.395	86.4699	133.635	53.2494	sp|O22874|EXPA8_ARATH Expansin-A8 OS=Arabidopsis thaliana GN=EXPA8 PE=2 SV=1//9.96214e-130
GLYMA.10G038500	109.087	1.58725	0.447907	3.54371	0.000394546	0.0173046	65.1808	43.3528	54.8203	282.807	87.894	120.466	sp|Q9M384|SCR_ARATH Protein SCARECROW OS=Arabidopsis thaliana GN=SCR PE=1 SV=1//9.41509e-119
GLYMA.19G148800	89.3704	1.59479	0.347883	4.58427	4.55573e-06	0.000490296	64.057	35.0951	34.5165	148.525	130.944	123.085	sp|Q42578|PER53_ARATH Peroxidase 53 OS=Arabidopsis thaliana GN=PER53 PE=1 SV=1//5.78556e-151
GLYMA.16G133200	54.9679	1.59587	0.379016	4.21056	2.54735e-05	0.00197149	38.2094	23.7408	20.3038	79.3488	87.894	80.3106	sp|Q9SFZ3|BH110_ARATH Transcription factor bHLH110 OS=Arabidopsis thaliana GN=BHLH110 PE=2 SV=2//8.8345e-33
GLYMA.14G028900	54.54	1.59806	0.380042	4.20496	2.61132e-05	0.00200659	26.9714	26.8375	27.4102	92.5736	58.297	95.1507	sp|Q93WV4|WRK71_ARATH Probable WRKY transcription factor 71 OS=Arabidopsis thaliana GN=WRKY71 PE=2 SV=1//2.05961e-42
GLYMA.06G020300	882.504	1.59902	0.313401	5.10214	3.35833e-07	5.00118e-05	424.799	441.786	447.699	753.814	1524.69	1702.24	sp|P50134|DCOR_DATST Ornithine decarboxylase OS=Datura stramonium PE=2 SV=1//8.30585e-157
GLYMA.05G040100	315.272	1.59966	0.30232	5.29127	1.21471e-07	2.11178e-05	158.457	195.088	115.732	570.701	347.092	504.56	sp|Q6RVV4|TIC32_PEA Short-chain dehydrogenase TIC 32, chloroplastic OS=Pisum sativum GN=TIC32 PE=1 SV=1//1.07501e-66
GLYMA.04G069800	360.661	1.61078	0.380715	4.23094	2.32714e-05	0.00183219	169.695	209.539	154.309	901.321	334.535	394.57	sp|Q76CU2|PDR1_TOBAC Pleiotropic drug resistance protein 1 OS=Nicotiana tabacum GN=PDR1 PE=2 SV=1//0
GLYMA.04G086600	28.3251	1.61466	0.504626	3.19972	0.00137563	0.0448666	8.99046	14.4509	18.2734	37.6398	58.297	32.2988	sp|Q42400|AAP1_ARATH Amino acid permease 1 OS=Arabidopsis thaliana GN=AAP1 PE=1 SV=1//4.85859e-167
GLYMA.20G211800	77.2779	1.61656	0.329761	4.90223	9.47527e-07	0.000123407	37.0856	45.4172	31.4709	128.179	122.872	98.6424	-//-
GLYMA.09G126400	28.5703	1.62097	0.492264	3.29288	0.000991677	0.0347006	12.3619	9.28989	20.3038	50.8646	34.0813	44.52	sp|Q84JK8|MAKR6_ARATH Probable membrane-associated kinase regulator 6 OS=Arabidopsis thaliana GN=MAKR6 PE=2 SV=1//1.50972e-38
GLYMA.07G011800	1485.49	1.63179	0.256629	6.35856	2.03649e-10	7.45181e-08	943.998	641.002	589.826	2515.76	2287.04	1935.31	sp|Q9FZ62|PPSP2_ARATH Inorganic pyrophosphatase 2 OS=Arabidopsis thaliana GN=At1g17710 PE=2 SV=1//6.08209e-130
GLYMA.11G147800	159.793	1.6442	0.295526	5.56365	2.64186e-08	5.60789e-06	92.1522	86.7056	53.8051	232.96	226.013	267.12	sp|Q8LEE9|FLA12_ARATH Fasciclin-like arabinogalactan protein 12 OS=Arabidopsis thaliana GN=FLA12 PE=2 SV=2//3.52802e-41
GLYMA.04G084100	227.736	1.64856	0.26219	6.28764	3.22318e-10	1.11912e-07	95.5236	131.091	103.549	399.796	330.051	306.403	sp|Q8LIY8|CCD8B_ORYSJ Carotenoid cleavage dioxygenase 8 homolog B, chloroplastic OS=Oryza sativa subsp. japonica GN=CCD8B PE=1 SV=1//0
GLYMA.09G206300	40.7994	1.65201	0.424197	3.89444	9.84271e-05	0.00584493	19.1047	16.5154	23.3494	81.3834	53.8126	50.6306	sp|Q8LPK2|AB2B_ARATH ABC transporter B family member 2 OS=Arabidopsis thaliana GN=ABCB2 PE=1 SV=3//2.35832e-116
GLYMA.03G251400	70.6496	1.65754	0.382791	4.33015	1.49007e-05	0.00127506	29.219	34.0629	38.5773	134.283	68.1627	119.593	sp|Q93VK0|PPCK2_ARATH Phosphoenolpyruvate carboxylase kinase 2 OS=Arabidopsis thaliana GN=PPCK2 PE=1 SV=2//7.18577e-103
GLYMA.04G083500	39.7847	1.68004	0.419566	4.00423	6.22194e-05	0.00407245	14.6095	22.7086	19.2886	74.2624	50.2251	57.6142	sp|Q8LP17|CCD1_PEA Carotenoid 9,10(9&apos;,10&apos;)-cleavage dioxygenase 1 OS=Pisum sativum GN=CCD1 PE=2 SV=1//3.63191e-62
GLYMA.02G159900	63.8721	1.68037	0.378128	4.4439	8.83422e-06	0.000833955	20.2285	34.0629	36.5469	120.041	79.8221	92.5318	sp|Q2PCF1|PDR2_NICPL Pleiotropic drug resistance protein 2 OS=Nicotiana plumbaginifolia GN=PDR2 PE=2 SV=1//0
GLYMA.04G051000	51.2827	1.68271	0.439265	3.83074	0.00012776	0.00718691	14.6095	30.9663	27.4102	50.8646	85.2033	98.6424	sp|Q8S9H7|DIV_ANTMA Transcription factor DIVARICATA OS=Antirrhinum majus GN=DIVARICATA PE=2 SV=1//3.91669e-23
GLYMA.05G162000	121.813	1.68641	0.415416	4.05958	4.91609e-05	0.00335491	48.3237	69.1581	55.8355	85.4526	223.322	248.788	sp|Q8LEJ6|FLA11_ARATH Fasciclin-like arabinogalactan protein 11 OS=Arabidopsis thaliana GN=FLA11 PE=2 SV=2//1.20502e-37
GLYMA.03G254300	393.98	1.6939	0.320408	5.2867	1.24541e-07	2.1508e-05	164.076	258.053	136.036	460.834	773.108	571.777	sp|P29061|CHIB_TOBAC Basic endochitinase OS=Nicotiana tabacum PE=2 SV=1//1.29035e-118
GLYMA.14G203900	49.4042	1.70146	0.460011	3.69874	0.000216673	0.0107493	11.2381	26.8375	31.4709	51.8819	80.719	94.2777	sp|O22874|EXPA8_ARATH Expansin-A8 OS=Arabidopsis thaliana GN=EXPA8 PE=2 SV=1//4.32035e-124
GLYMA.11G108000	282.432	1.71045	0.268818	6.36288	1.98011e-10	7.31516e-08	102.266	156.896	137.051	508.646	382.07	407.664	sp|Q9SGY7|PEK11_ARATH Putative proline-rich receptor-like protein kinase PERK11 OS=Arabidopsis thaliana GN=PERK11 PE=2 SV=2//1.30244e-70
GLYMA.18G035900	27.8078	1.72633	0.500204	3.45125	0.000557999	0.0223322	8.99046	13.4187	16.2431	31.5361	56.5033	40.1553	-//-
GLYMA.05G063200	40.5961	1.72819	0.529596	3.26321	0.00110156	0.0375871	13.4857	21.6764	21.319	25.4323	71.7502	89.913	sp|Q39266|ZFP7_ARATH Zinc finger protein 7 OS=Arabidopsis thaliana GN=ZFP7 PE=2 SV=1//6.87635e-18
GLYMA.09G225000	179.879	1.7323	0.404357	4.28409	1.83491e-05	0.00149998	51.6951	103.221	94.4128	412.003	156.057	261.883	sp|Q5MAU8|PPA27_ARATH Probable inactive purple acid phosphatase 27 OS=Arabidopsis thaliana GN=PAP27 PE=2 SV=1//1.20078e-111
GLYMA.12G069700	45.6849	1.73806	0.474574	3.66235	0.000249911	0.0120023	34.838	17.5476	11.1671	52.8992	85.2033	72.4542	sp|Q8LEJ6|FLA11_ARATH Fasciclin-like arabinogalactan protein 11 OS=Arabidopsis thaliana GN=FLA11 PE=2 SV=2//6.70905e-43
GLYMA.08G195100	4190.56	1.74445	0.23553	7.40649	1.29687e-13	8.0366e-11	2290.32	1903.4	1585.73	7616.47	5995.62	5751.81	sp|Q9FZ62|PPSP2_ARATH Inorganic pyrophosphatase 2 OS=Arabidopsis thaliana GN=At1g17710 PE=2 SV=1//3.58108e-132
GLYMA.01G185000	56.5327	1.75005	0.436088	4.01305	5.99389e-05	0.00398428	22.4761	28.9019	26.395	47.8128	121.078	92.5318	-//-
GLYMA.12G070200	44.2444	1.75341	0.441032	3.97571	7.01701e-05	0.00447099	29.219	18.5798	13.1975	52.8992	86.1002	65.4706	sp|Q8LEJ6|FLA11_ARATH Fasciclin-like arabinogalactan protein 11 OS=Arabidopsis thaliana GN=FLA11 PE=2 SV=2//3.81392e-42
GLYMA.13G281100	96.9763	1.7587	0.478022	3.67912	0.000234039	0.0113679	80.9141	28.9019	23.3494	95.6255	178.479	174.588	-//-
GLYMA.12G182300	125.789	1.76634	0.507866	3.47797	0.000505224	0.0208275	69.676	25.8053	76.1393	80.3661	193.725	309.021	sp|Q9FK81|Y5258_ARATH Uncharacterized protein At5g22580 OS=Arabidopsis thaliana GN=At5g22580 PE=1 SV=1//1.33842e-37
GLYMA.07G049900	185.49	1.77438	0.312011	5.68693	1.29346e-08	3.01189e-06	93.276	63.997	94.4128	371.312	269.96	219.981	sp|O82627|SSG1_ANTMA Granule-bound starch synthase 1, chloroplastic/amyloplastic OS=Antirrhinum majus GN=WAXY PE=2 SV=1//0
GLYMA.09G046400	23.9832	1.77853	0.510954	3.48081	0.000499895	0.0206744	7.86665	9.28989	15.2279	33.5707	42.1532	35.7906	sp|Q39224|SRG1_ARATH Protein SRG1 OS=Arabidopsis thaliana GN=SRG1 PE=2 SV=1//2.78665e-90
GLYMA.09G043900	38.1979	1.79776	0.56279	3.19438	0.00140134	0.0454737	7.86665	30.9663	12.1823	80.3661	34.0813	63.7247	sp|C6L7U1|LIN1_LOTJA Putative E3 ubiquitin-protein ligase LIN-1 OS=Lotus japonicus GN=CERBERUS PE=2 SV=2//6.30141e-18
GLYMA.17G019600	84.2893	1.80475	0.532871	3.38685	0.000706997	0.026501	8.99046	48.5139	54.8203	83.418	134.532	175.461	sp|Q9AT54|SCGT_TOBAC Scopoletin glucosyltransferase OS=Nicotiana tabacum GN=TOGT1 PE=1 SV=1//1.74966e-120
GLYMA.10G092600	21.1209	1.80639	0.551608	3.27476	0.0010575	0.0363418	4.49523	11.3543	12.1823	31.5361	30.4938	36.6636	sp|O81973|C93A3_SOYBN Cytochrome P450 93A3 OS=Glycine max GN=CYP93A3 PE=2 SV=1//0
GLYMA.07G011900	1101.25	1.81608	0.328573	5.52719	3.25399e-08	6.68564e-06	759.694	354.048	348.21	1857.58	1783.89	1504.08	sp|Q9FZ62|PPSP2_ARATH Inorganic pyrophosphatase 2 OS=Arabidopsis thaliana GN=At1g17710 PE=2 SV=1//5.25046e-136
GLYMA.14G175800	64.5934	1.82044	0.459583	3.96107	7.46136e-05	0.0046842	15.7333	39.224	30.4557	55.9511	131.841	114.355	sp|F8WKW1|UGT2_GARJA 7-deoxyloganetin glucosyltransferase OS=Gardenia jasminoides GN=UGT85A24 PE=1 SV=1//0
GLYMA.17G119400	44.3036	1.8308	0.53073	3.44958	0.000561465	0.0224475	22.4761	16.5154	19.2886	107.833	72.6471	27.0612	sp|Q69VD5|PNH1_ORYSJ Protein argonaute PNH1 OS=Oryza sativa subsp. japonica GN=PHN1 PE=2 SV=1//0
GLYMA.03G106400	87.062	1.84388	0.315413	5.8459	5.03823e-09	1.30793e-06	34.838	42.3206	36.5469	151.577	114.8	142.29	sp|O48837|LRKS2_ARATH Receptor like protein kinase S.2 OS=Arabidopsis thaliana GN=LECRKS2 PE=2 SV=2//0
GLYMA.12G068900	177.628	1.84553	0.294837	6.2595	3.86221e-10	1.30167e-07	89.9046	78.448	63.957	226.856	258.301	348.304	sp|Q8LEE9|FLA12_ARATH Fasciclin-like arabinogalactan protein 12 OS=Arabidopsis thaliana GN=FLA12 PE=2 SV=2//9.7663e-43
GLYMA.19G116500	28.7122	1.85172	0.513916	3.60317	0.000314363	0.0144822	20.2285	6.19326	11.1671	41.709	49.3283	43.6471	sp|Q9ASS7|CAAT2_ARATH Cationic amino acid transporter 2, vacuolar OS=Arabidopsis thaliana GN=CAT2 PE=2 SV=1//0
GLYMA.13G226000	44.2943	1.87637	0.551547	3.40201	0.000668915	0.0255725	16.8571	30.9663	9.13672	32.5534	95.069	81.1836	sp|Q8LEE9|FLA12_ARATH Fasciclin-like arabinogalactan protein 12 OS=Arabidopsis thaliana GN=FLA12 PE=2 SV=2//1.27316e-32
GLYMA.13G327300	148.273	1.8775	0.348034	5.3946	6.86751e-08	1.26854e-05	69.676	66.0614	54.8203	144.456	240.363	314.259	sp|Q8LEJ6|FLA11_ARATH Fasciclin-like arabinogalactan protein 11 OS=Arabidopsis thaliana GN=FLA11 PE=2 SV=2//3.42713e-41
GLYMA.11G169800	43.1077	1.8923	0.538193	3.51603	0.000438058	0.0186592	31.4666	18.5798	5.07595	80.3661	68.1627	54.9953	sp|Q9LI74|CHUP1_ARATH Protein CHUP1, chloroplastic OS=Arabidopsis thaliana GN=CHUP1 PE=1 SV=1//8.56405e-21
GLYMA.04G142700	35.4052	1.89541	0.4925	3.84854	0.000118823	0.00682404	8.99046	14.4509	21.319	77.3142	49.3283	41.0283	sp|Q9SWW6|CESA7_ARATH Cellulose synthase A catalytic subunit 7 [UDP-forming] OS=Arabidopsis thaliana GN=CESA7 PE=1 SV=1//0
GLYMA.17G102700	36.2124	1.90088	0.465075	4.08726	4.36494e-05	0.00303814	7.86665	17.5476	20.3038	47.8128	57.4001	66.3436	-//-
GLYMA.03G165900	30.0169	1.90142	0.552591	3.44092	0.000579739	0.0229631	12.3619	10.3221	15.2279	79.3488	32.2876	30.553	sp|Q9FNL7|PTR3_ARATH Protein NRT1/ PTR FAMILY 5.2 OS=Arabidopsis thaliana GN=NPF5.2 PE=2 SV=1//0
GLYMA.10G229300	72.112	1.91028	0.33359	5.72643	1.02567e-08	2.47844e-06	33.7142	25.8053	31.4709	113.937	127.357	100.388	sp|Q9FLV9|SLAH3_ARATH S-type anion channel SLAH3 OS=Arabidopsis thaliana GN=SLAH3 PE=1 SV=1//0
GLYMA.17G152800	70.5842	1.91965	0.364748	5.26294	1.41769e-07	2.36822e-05	29.219	33.0307	26.395	79.3488	121.078	134.433	sp|Q6LA43|APRR2_ARATH Two-component response regulator-like APRR2 OS=Arabidopsis thaliana GN=APRR2 PE=2 SV=2//1.42735e-126
GLYMA.05G023500	20.259	1.92559	0.541983	3.55286	0.000381061	0.0168672	8.99046	6.19326	10.1519	31.5361	35.8751	28.8071	-//-
GLYMA.12G070000	82.6009	1.94007	0.408122	4.75366	1.99772e-06	0.000234722	49.4475	35.0951	18.2734	97.6601	133.635	161.494	sp|Q8LEJ6|FLA11_ARATH Fasciclin-like arabinogalactan protein 11 OS=Arabidopsis thaliana GN=FLA11 PE=2 SV=2//8.89611e-43
GLYMA.20G215900	28.3673	1.94231	0.518937	3.74286	0.000181936	0.00951041	15.7333	14.4509	5.07595	51.8819	37.6688	45.393	-//-
GLYMA.17G066800	158.258	1.94603	0.377705	5.15225	2.57386e-07	3.95561e-05	96.6474	46.4495	52.7899	351.983	200.901	200.777	sp|Q9LSC2|Y3589_ARATH PTI1-like tyrosine-protein kinase At3g15890 OS=Arabidopsis thaliana GN=At3g15890 PE=2 SV=1//1.83708e-108
GLYMA.16G201400	27.1077	1.94654	0.526575	3.6966	0.000218505	0.0107493	6.74284	15.4832	11.1671	38.6571	58.297	32.2988	sp|Q9STJ6|BH126_ARATH Transcription factor bHLH126 OS=Arabidopsis thaliana GN=BHLH126 PE=2 SV=1//4.51413e-34
GLYMA.03G074600	22.1588	1.95273	0.554685	3.52044	0.000430838	0.0184334	6.74284	12.3865	8.12153	32.5534	26.0094	47.1389	sp|Q9SR77|HBPL1_ARATH Heme-binding-like protein At3g10130, chloroplastic OS=Arabidopsis thaliana GN=At3g10130 PE=2 SV=1//1.31256e-12
GLYMA.08G017600	95.0612	1.95499	0.31095	6.28716	3.23318e-10	1.11912e-07	35.9618	43.3528	37.5621	157.68	126.46	169.351	sp|Q9SPG3|MYB26_ARATH Transcription factor MYB26 OS=Arabidopsis thaliana GN=MYB26 PE=2 SV=1//1.55699e-59
GLYMA.12G069800	127.195	1.95818	0.318113	6.15562	7.47844e-10	2.37462e-07	52.8189	60.9004	42.638	150.559	217.941	238.313	sp|Q8LEJ6|FLA11_ARATH Fasciclin-like arabinogalactan protein 11 OS=Arabidopsis thaliana GN=FLA11 PE=2 SV=2//8.00537e-47
GLYMA.07G009700	87.5522	1.96457	0.355796	5.52163	3.35864e-08	6.82764e-06	29.219	45.4172	32.4861	100.712	153.366	164.113	sp|Q9SJ52|YLS9_ARATH Protein YLS9 OS=Arabidopsis thaliana GN=YLS9 PE=2 SV=1//6.5604e-11
GLYMA.08G119600	85.1448	1.9659	0.47844	4.10898	3.97408e-05	0.00282756	17.9809	45.4172	40.6076	68.1586	130.944	207.76	sp|Q8LEJ6|FLA11_ARATH Fasciclin-like arabinogalactan protein 11 OS=Arabidopsis thaliana GN=FLA11 PE=2 SV=2//1.45287e-39
GLYMA.13G040400	23.34	1.96673	0.541312	3.63327	0.000279851	0.0131767	10.1143	11.3543	7.10634	31.5361	51.122	28.8071	sp|Q9SUE3|CRF4_ARATH Ethylene-responsive transcription factor CRF4 OS=Arabidopsis thaliana GN=CRF4 PE=1 SV=2//1.93987e-45
GLYMA.08G285400	151.185	1.97211	0.321521	6.13368	8.58693e-10	2.63935e-07	67.4284	63.997	52.7899	327.568	191.932	203.395	sp|Q949Z1|PGLR4_ARATH Polygalacturonase At1g48100 OS=Arabidopsis thaliana GN=At1g48100 PE=2 SV=1//4.43216e-111
GLYMA.04G180400	5213.48	1.97354	0.362809	5.43961	5.33975e-08	1.02579e-05	3136.55	1425.48	1786.74	11038.6	8854.87	5038.62	sp|Q08298|RD22_ARATH Dehydration-responsive protein RD22 OS=Arabidopsis thaliana GN=RD22 PE=2 SV=1//2.47651e-59
GLYMA.15G169500	181.76	1.98151	0.275529	7.19167	6.40021e-13	3.51289e-10	84.2855	76.3835	59.8963	302.136	245.744	322.116	sp|P48981|BGAL_MALDO Beta-galactosidase OS=Malus domestica PE=1 SV=1//0
GLYMA.08G195000	1179.31	1.99293	0.327002	6.09455	1.09748e-09	3.29424e-07	709.122	393.272	318.77	2331.63	1724.7	1598.36	sp|Q9FZ62|PPSP2_ARATH Inorganic pyrophosphatase 2 OS=Arabidopsis thaliana GN=At1g17710 PE=2 SV=1//2.64512e-120
GLYMA.07G089700	24.7126	2.00195	0.503503	3.97605	7.00695e-05	0.00447099	11.2381	9.28989	9.13672	39.6744	46.6376	32.2988	sp|H2DH18|C7A12_PANGI Cytochrome P450 CYP736A12 OS=Panax ginseng PE=2 SV=1//0
GLYMA.10G186400	15.8855	2.00313	0.631652	3.17125	0.00151783	0.0481562	7.86665	3.09663	8.12153	22.3804	22.4219	31.4259	sp|Q96303|PHT14_ARATH Inorganic phosphate transporter 1-4 OS=Arabidopsis thaliana GN=PHT1-4 PE=1 SV=1//0
GLYMA.01G198000	23.0721	2.00323	0.541157	3.70175	0.000214118	0.0106978	12.3619	8.25768	7.10634	39.6744	44.8439	26.1883	sp|Q9T072|BH025_ARATH Transcription factor bHLH25 OS=Arabidopsis thaliana GN=BHLH25 PE=2 SV=2//1.15546e-42
GLYMA.05G185700	50.4061	2.03953	0.383286	5.32117	1.031e-07	1.80877e-05	20.2285	22.7086	16.2431	89.5217	69.0596	84.6754	sp|Q9SRE4|UGAL2_ARATH UDP-galactose transporter 2 OS=Arabidopsis thaliana GN=UDP-GALT2 PE=2 SV=1//1.18026e-85
GLYMA.06G170300	145.453	2.04171	0.31203	6.54331	6.01701e-11	2.45936e-08	49.4475	72.2547	48.7292	232.96	282.516	186.81	sp|Q5MAU8|PPA27_ARATH Probable inactive purple acid phosphatase 27 OS=Arabidopsis thaliana GN=PAP27 PE=2 SV=1//0
GLYMA.12G163800	26.549	2.04761	0.540063	3.79142	0.000149787	0.00815153	16.8571	7.22547	7.10634	53.9165	32.2876	41.9012	sp|Q93VV5|PTR16_ARATH Protein NRT1/ PTR FAMILY 4.3 OS=Arabidopsis thaliana GN=NPF4.3 PE=2 SV=1//0
GLYMA.11G063400	713.35	2.05822	0.198852	10.3505	4.16204e-25	1.77677e-21	297.809	255.988	275.117	1147.51	1144.42	1159.27	sp|P38279|YPQ3_YEAST Probable vacuolar amino acid transporter YPQ3 OS=Saccharomyces cerevisiae (strain ATCC 204508 / S288c) GN=RTC2 PE=1 SV=1//3.2686e-08
GLYMA.04G090000	36.2217	2.07003	0.613709	3.37299	0.000743575	0.0275496	7.86665	24.773	9.13672	22.3804	80.719	72.4542	sp|Q9LSK9|Y5566_ARATH Uncharacterized protein At5g65660 OS=Arabidopsis thaliana GN=At5g65660 PE=2 SV=1//1.97667e-09
GLYMA.15G086100	48.6564	2.07384	0.392603	5.28228	1.27584e-07	2.18836e-05	21.3523	18.5798	16.2431	66.124	76.2346	93.4048	sp|Q8LEJ6|FLA11_ARATH Fasciclin-like arabinogalactan protein 11 OS=Arabidopsis thaliana GN=FLA11 PE=2 SV=2//1.0017e-31
GLYMA.08G359500	17.4944	2.07509	0.607744	3.41441	0.000639206	0.0247072	8.99046	3.09663	8.12153	26.4496	26.0094	32.2988	-//-
GLYMA.12G069900	67.925	2.08659	0.369852	5.6417	1.6838e-08	3.80548e-06	21.3523	25.8053	30.4557	83.418	111.213	135.306	sp|Q8LEE9|FLA12_ARATH Fasciclin-like arabinogalactan protein 12 OS=Arabidopsis thaliana GN=FLA12 PE=2 SV=2//6.55747e-45
GLYMA.04G022500	97.9739	2.10406	0.332501	6.32799	2.48379e-10	8.83608e-08	39.3333	41.2884	30.4557	134.283	141.707	200.777	sp|Q9LNU1|CRSP_ARATH CO(2)-response secreted protease OS=Arabidopsis thaliana GN=CRSP PE=2 SV=1//0
GLYMA.18G177100	20.5101	2.11336	0.543904	3.88553	0.000102106	0.00602272	5.61904	8.25768	9.13672	34.5879	32.2876	33.1718	-//-
GLYMA.08G009100	16.8312	2.12369	0.611941	3.47041	0.00051967	0.0211956	3.37142	9.28989	6.09115	26.4496	29.597	26.1883	sp|Q93W88|BH137_ARATH Transcription factor bHLH137 OS=Arabidopsis thaliana GN=BHLH137 PE=2 SV=1//3.00493e-47
GLYMA.10G036800	116.768	2.13624	0.329771	6.47794	9.2982e-11	3.68295e-08	57.3142	45.4172	27.4102	201.424	188.344	180.699	sp|Q96303|PHT14_ARATH Inorganic phosphate transporter 1-4 OS=Arabidopsis thaliana GN=PHT1-4 PE=1 SV=1//0
GLYMA.16G169100	30.3026	2.13716	0.474767	4.5015	6.74746e-06	0.000671617	8.99046	15.4832	9.13672	51.8819	43.947	52.3765	sp|Q9C9H7|RLP12_ARATH Receptor-like protein 12 OS=Arabidopsis thaliana GN=RLP12 PE=2 SV=2//2.78515e-13
GLYMA.05G192300	132.934	2.14658	0.315699	6.79944	1.05028e-11	4.69218e-09	39.3333	54.7071	52.7899	182.095	192.829	275.85	-//-
GLYMA.09G143500	41.8354	2.16297	0.474308	4.56025	5.10918e-06	0.000537808	21.3523	12.3865	12.1823	95.6255	45.7407	63.7247	sp|Q9XH44|CET1_TOBAC CEN-like protein 1 OS=Nicotiana tabacum GN=CET1 PE=2 SV=1//1.31728e-92
GLYMA.16G107500	44.3548	2.17302	0.531576	4.08788	4.35327e-05	0.00303552	29.219	5.16105	14.2127	63.0721	63.6783	90.7859	sp|Q6DBP4|PAE8_ARATH Pectin acetylesterase 8 OS=Arabidopsis thaliana GN=PAE8 PE=2 SV=1//2.06441e-178
GLYMA.12G072000	13.6055	2.17764	0.668515	3.25743	0.00112428	0.0380583	4.49523	7.22547	3.04557	24.415	20.6282	21.8235	sp|Q9LQR0|LBD1_ARATH LOB domain-containing protein 1 OS=Arabidopsis thaliana GN=LBD1 PE=2 SV=1//6.75269e-59
GLYMA.10G021300	19.5465	2.17777	0.626581	3.47564	0.000509638	0.020942	10.1143	6.19326	5.07595	17.294	34.0813	44.52	sp|O04341|GRXS9_ARATH Monothiol glutaredoxin-S9 OS=Arabidopsis thaliana GN=GRXS9 PE=3 SV=1//2.38904e-48
GLYMA.18G019000	86.2852	2.18766	0.351272	6.22783	4.72936e-10	1.55305e-07	20.2285	40.2562	32.4861	125.127	138.119	161.494	sp|O04722|SUT21_ARATH Sulfate transporter 2.1 OS=Arabidopsis thaliana GN=SULTR2;1 PE=2 SV=1//0
GLYMA.08G360800	139.624	2.19917	0.433995	5.06727	4.03563e-07	5.80723e-05	35.9618	54.7071	58.8811	357.07	108.522	222.6	sp|O49813|OLEE1_BETPN Olee1-like protein OS=Betula pendula PE=2 SV=1//5.07665e-07
GLYMA.06G031600	34.3382	2.20094	0.470301	4.67985	2.87083e-06	0.0003273	11.2381	7.22547	18.2734	56.9684	54.7095	57.6142	sp|B2HIN2|FAA26_MYCMM Long-chain-fatty-acid--AMP ligase FadD26 OS=Mycobacterium marinum (strain ATCC BAA-535 / M) GN=fadD26 PE=3 SV=1//5.01402e-41
GLYMA.08G117500	102.005	2.20199	0.34729	6.34049	2.29033e-10	8.3016e-08	46.0761	28.9019	34.5165	164.801	127.357	210.379	sp|Q8LPK5|CESA8_ARATH Cellulose synthase A catalytic subunit 8 [UDP-forming] OS=Arabidopsis thaliana GN=CESA8 PE=1 SV=1//0
GLYMA.06G232400	25.2895	2.22786	0.558025	3.9924	6.54078e-05	0.00423783	14.6095	7.22547	5.07595	36.6225	34.0813	54.1224	sp|Q9SF32|IQD1_ARATH Protein IQ-DOMAIN 1 OS=Arabidopsis thaliana GN=IQD1 PE=1 SV=1//7.44007e-20
GLYMA.18G301200	28.3558	2.23581	0.510501	4.37963	1.18882e-05	0.00105976	14.6095	8.25768	7.10634	41.709	58.297	40.1553	sp|P93332|NOD3_MEDTR Bidirectional sugar transporter N3 OS=Medicago truncatula GN=N3 PE=2 SV=1//2.02608e-116
GLYMA.06G225400	53.3075	2.25531	0.431745	5.2237	1.75381e-07	2.79597e-05	28.0952	9.28989	18.2734	78.3315	95.069	90.7859	sp|Q9SWW6|CESA7_ARATH Cellulose synthase A catalytic subunit 7 [UDP-forming] OS=Arabidopsis thaliana GN=CESA7 PE=1 SV=1//0
GLYMA.17G049800	107.837	2.27046	0.502468	4.51863	6.22422e-06	0.000630979	67.4284	17.5476	26.395	236.012	204.488	95.1507	sp|Q9ZRA4|AB19A_PRUPE Auxin-binding protein ABP19a OS=Prunus persica GN=ABP19A PE=3 SV=1//1.90407e-85
GLYMA.05G133400	111.349	2.33094	0.418746	5.56648	2.5994e-08	5.54841e-06	48.3237	38.1918	24.3646	281.79	114.8	160.621	sp|Q949Z1|PGLR4_ARATH Polygalacturonase At1g48100 OS=Arabidopsis thaliana GN=At1g48100 PE=2 SV=1//0
GLYMA.08G000700	137.195	2.34212	0.422347	5.54548	2.93145e-08	6.1546e-06	25.8476	58.836	50.7595	126.144	239.466	322.116	-//-
GLYMA.08G115500	12.739	2.34781	0.712552	3.29494	0.000984439	0.0345102	2.24761	3.09663	7.10634	22.3804	21.5251	20.0777	-//-
GLYMA.09G235700	25.0244	2.40134	0.704699	3.4076	0.000655361	0.0251043	2.24761	7.22547	14.2127	75.2797	20.6282	30.553	sp|Q9FLJ2|NC100_ARATH NAC domain-containing protein 100 OS=Arabidopsis thaliana GN=NAC100 PE=2 SV=1//2.05581e-100
GLYMA.13G355100	48.5847	2.41005	0.505471	4.76792	1.86138e-06	0.000222099	12.3619	17.5476	16.2431	38.6571	123.769	82.9295	-//-
GLYMA.11G148700	51.0242	2.41053	0.417895	5.76826	8.00934e-09	1.98533e-06	15.7333	16.5154	16.2431	74.2624	68.1627	115.228	sp|Q8LEE9|FLA12_ARATH Fasciclin-like arabinogalactan protein 12 OS=Arabidopsis thaliana GN=FLA12 PE=2 SV=2//4.81333e-43
GLYMA.06G205500	31.616	2.42396	0.506907	4.78187	1.73672e-06	0.00020852	14.6095	8.25768	7.10634	53.9165	39.4626	66.3436	sp|Q9LFW3|COBL4_ARATH COBRA-like protein 4 OS=Arabidopsis thaliana GN=COBL4 PE=2 SV=2//0
GLYMA.04G003400	26.1848	2.45771	0.532082	4.61904	3.85523e-06	0.000423205	6.74284	11.3543	6.09115	34.5879	53.8126	44.52	sp|Q94KL7|SILD_FORIN Secoisolariciresinol dehydrogenase (Fragment) OS=Forsythia intermedia PE=1 SV=1//3.46991e-44
GLYMA.19G137800	22.3644	2.49828	0.576811	4.3312	1.48301e-05	0.00127185	10.1143	3.09663	7.10634	32.5534	37.6688	43.6471	sp|O22230|HSFB3_ARATH Heat stress transcription factor B-3 OS=Arabidopsis thaliana GN=HSFB3 PE=2 SV=1//2.83198e-56
GLYMA.08G293200	10.5038	2.50492	0.782268	3.20213	0.00136414	0.044652	2.24761	2.06442	5.07595	17.294	20.6282	15.713	sp|B9S2H4|Y232_RICCO UPF0392 protein RCOM_0530710 OS=Ricinus communis GN=RCOM_0699480 PE=3 SV=1//0
GLYMA.04G242200	18.6931	2.52333	0.678692	3.71793	0.00020086	0.0102351	1.12381	8.25768	7.10634	20.3459	42.1532	33.1718	sp|Q9FDW1|MYB44_ARATH Transcription factor MYB44 OS=Arabidopsis thaliana GN=MYB44 PE=2 SV=1//6.60359e-32
GLYMA.02G247100	38.6784	2.66467	0.504073	5.28627	1.24835e-07	2.1508e-05	8.99046	12.3865	10.1519	89.5217	38.5657	72.4542	sp|Q9SZP1|MYB4_ARATH Transcription repressor MYB4 OS=Arabidopsis thaliana GN=MYB4 PE=1 SV=1//6.37568e-73
GLYMA.18G225100	24.6705	2.69241	0.719243	3.74339	0.000181551	0.00951041	4.49523	1.03221	14.2127	36.6225	65.472	26.1883	sp|P43309|PPO_MALDO Polyphenol oxidase, chloroplastic OS=Malus domestica PE=2 SV=1//5.39315e-146
GLYMA.18G060200	15.6515	2.69721	0.676806	3.98521	6.74216e-05	0.00435362	2.24761	4.12884	6.09115	21.3631	26.9063	33.1718	sp|O64815|HLS1L_ARATH Probable N-acetyltransferase HLS1-like OS=Arabidopsis thaliana GN=At2g23060 PE=2 SV=1//4.07939e-116
GLYMA.13G183000	69.2741	2.7033	0.444223	6.08546	1.16154e-09	3.43289e-07	8.99046	19.612	26.395	156.663	120.182	83.8024	sp|Q06215|PPO_VICFA Polyphenol oxidase A1, chloroplastic OS=Vicia faba PE=1 SV=1//1.98062e-160
GLYMA.04G160000	23.0874	2.84393	0.571985	4.97204	6.62507e-07	8.99441e-05	6.74284	5.16105	5.07595	44.7609	31.3907	45.393	sp|Q9LFW3|COBL4_ARATH COBRA-like protein 4 OS=Arabidopsis thaliana GN=COBL4 PE=2 SV=2//0
GLYMA.11G148500	32.9298	2.85083	0.594825	4.79272	1.64535e-06	0.000199419	5.61904	6.19326	12.1823	26.4496	83.4096	63.7247	sp|Q8LEE9|FLA12_ARATH Fasciclin-like arabinogalactan protein 12 OS=Arabidopsis thaliana GN=FLA12 PE=2 SV=2//9.29735e-44
GLYMA.13G183500	33.3697	2.89653	0.770477	3.7594	0.000170322	0.0090511	0	12.3865	11.1671	20.3459	100.45	55.8683	sp|Q06215|PPO_VICFA Polyphenol oxidase A1, chloroplastic OS=Vicia faba PE=1 SV=1//1.66631e-175
GLYMA.15G026500	3558.92	2.92039	0.25043	11.6615	2.00432e-31	1.54016e-27	821.503	793.77	876.11	8124.1	4775.87	5962.19	sp|P38417|LOX4_SOYBN Linoleate 9S-lipoxygenase-4 OS=Glycine max GN=LOX1.5 PE=1 SV=1//0
GLYMA.11G238400	38.478	2.94997	0.49957	5.90502	3.52606e-09	9.40798e-07	8.99046	12.3865	5.07595	87.4872	63.6783	53.2494	sp|O04722|SUT21_ARATH Sulfate transporter 2.1 OS=Arabidopsis thaliana GN=SULTR2;1 PE=2 SV=1//0
GLYMA.12G197300	9.21921	2.95548	0.93432	3.16324	0.00156025	0.0490668	1.12381	4.12884	1.01519	22.3804	17.9375	8.72942	sp|Q9SN22|SCL32_ARATH Scarecrow-like protein 32 OS=Arabidopsis thaliana GN=SCL32 PE=2 SV=1//2.66797e-114
GLYMA.07G092700	21.3667	2.96571	0.825834	3.59116	0.000329206	0.0150042	0	13.4187	1.01519	37.6398	39.4626	36.6636	sp|Q8GWK7|BEE3_ARATH Transcription factor BEE 3 OS=Arabidopsis thaliana GN=BEE3 PE=2 SV=1//1.75072e-55
GLYMA.08G181100	13.9593	2.96831	0.786177	3.77563	0.000159606	0.00858857	3.37142	4.12884	2.03038	15.2594	17.9375	41.0283	sp|A2YMR0|NAC10_ORYSI NAC transcription factor ONAC010 OS=Oryza sativa subsp. indica GN=ONAC010 PE=3 SV=1//3.49085e-36
GLYMA.08G200000	36.9808	2.97197	0.549387	5.40961	6.31609e-08	1.18376e-05	4.49523	7.22547	13.1975	60.0203	94.1721	42.7741	sp|P15490|VSPA_SOYBN Stem 28 kDa glycoprotein OS=Glycine max GN=VSPA PE=2 SV=1//3.30687e-14
GLYMA.09G179100	14.0942	2.98368	0.77846	3.8328	0.000126692	0.00714776	2.24761	4.12884	3.04557	40.6917	15.2469	19.2047	sp|Q9LV20|WTR17_ARATH WAT1-related protein At3g18200 OS=Arabidopsis thaliana GN=At3g18200 PE=2 SV=1//3.57985e-134
GLYMA.19G223900	9.63459	3.02517	0.945332	3.20011	0.00137374	0.0448626	1.12381	4.12884	1.01519	28.4842	13.4532	9.60236	-//-
GLYMA.03G256900	40.4518	3.05709	0.539114	5.67059	1.42309e-08	3.2353e-06	3.37142	8.25768	14.2127	51.8819	65.472	99.5154	-//-
GLYMA.14G050400	11.4966	3.06087	0.814093	3.75985	0.000170018	0.00904743	2.24761	4.12884	1.01519	18.3113	18.8344	24.4424	sp|Q67ZU1|LIP2_ARATH Triacylglycerol lipase 2 OS=Arabidopsis thaliana GN=LIP2 PE=2 SV=1//2.87824e-129
GLYMA.03G037600	21.5163	3.07013	0.693691	4.42579	9.60919e-06	0.000896103	4.49523	3.09663	6.09115	65.1067	20.6282	29.68	-//-
GLYMA.17G177300	19.0446	3.13202	0.704484	4.44583	8.75526e-06	0.000828537	6.74284	2.06442	3.04557	20.3459	33.1845	48.8847	-//-
GLYMA.14G000100	25.3743	3.13881	0.746606	4.2041	2.62118e-05	0.00201015	1.12381	1.03221	13.1975	36.6225	60.9877	39.2824	sp|Q7XJL2|GLR31_ARATH Glutamate receptor 3.1 OS=Arabidopsis thaliana GN=GLR3.1 PE=2 SV=2//1.55875e-91
GLYMA.15G020700	13.6207	3.31827	0.942153	3.52201	0.000428292	0.0183859	4.49523	0	3.04557	8.13834	21.5251	44.52	sp|Q9M7M9|PROF4_HEVBR Profilin-4 OS=Hevea brasiliensis PE=1 SV=1//1.39576e-55
GLYMA.17G176700	23.4855	3.3777	0.858116	3.93618	8.279e-05	0.00509755	0	3.09663	9.13672	11.1902	52.0189	65.4706	-//-
GLYMA.05G236400	57.6936	3.38755	0.573501	5.90679	3.48836e-09	9.37245e-07	4.49523	9.28989	16.2431	48.83	170.407	96.8965	sp|Q9CAC1|GUN8_ARATH Endoglucanase 8 OS=Arabidopsis thaliana GN=CEL1 PE=2 SV=1//0
GLYMA.06G194700	13.1274	3.52193	0.815563	4.31841	1.57158e-05	0.00132416	1.12381	3.09663	2.03038	27.4669	19.7313	25.3153	-//-
GLYMA.17G115300	11.6071	3.61574	0.883275	4.09356	4.24797e-05	0.00297288	1.12381	2.06442	2.03038	20.3459	16.1438	27.9341	sp|Q9SZY4|PTR27_ARATH Protein NRT1/ PTR FAMILY 6.2 OS=Arabidopsis thaliana GN=NPF6.2 PE=1 SV=1//0
GLYMA.13G168500	18.5127	3.82128	0.774675	4.93275	8.10807e-07	0.000107792	1.12381	1.03221	5.07595	41.709	38.5657	23.5694	sp|O24088|N24_MEDTR CASP-like protein N24 OS=Medicago truncatula GN=N24 PE=2 SV=1//1.36189e-25
GLYMA.07G147700	40.4043	4.06189	0.56681	7.16622	7.70943e-13	4.17189e-10	3.37142	5.16105	5.07595	96.6428	78.9252	53.2494	sp|Q75HX5|TLP8_ORYSJ Tubby-like F-box protein 8 OS=Oryza sativa subsp. japonica GN=TULP8 PE=2 SV=1//1.0859e-67
GLYMA.08G087900	10.6094	4.25119	1.05552	4.02757	5.63553e-05	0.00379864	1.12381	1.03221	1.01519	29.5015	16.1438	14.84	sp|Q949Z1|PGLR4_ARATH Polygalacturonase At1g48100 OS=Arabidopsis thaliana GN=At1g48100 PE=2 SV=1//0
GLYMA.01G132500	5.14423	4.71441	1.47732	3.1912	0.00141684	0.0458218	0	1.03221	0	11.1902	11.6594	6.98353	sp|A0AT28|NLTP1_LENCU Non-specific lipid-transfer protein 1 OS=Lens culinaris PE=3 SV=1//6.75305e-44
GLYMA.20G192700	15.1032	4.79599	1.03178	4.64827	3.34734e-06	0.00037386	0	1.03221	2.03038	41.709	17.0407	28.8071	sp|Q764T8|LUPS_GLYGL Lupeol synthase OS=Glycyrrhiza glabra GN=LUS1 PE=1 SV=1//0
GLYMA.10G198200	3.87076	5.32258	1.66889	3.18928	0.00142625	0.0458945	0	0	0	2.03459	8.96877	12.2212	-//-
GLYMA.07G157000	5.25222	5.76176	1.54066	3.7398	0.000184166	0.00960089	0	0	0	4.06917	14.35	13.0941	sp|O49607|SBT16_ARATH Subtilisin-like protease SBT1.6 OS=Arabidopsis thaliana GN=SBT1.6 PE=2 SV=1//9.91856e-27
GLYMA.04G109100	6.68079	6.1025	1.43043	4.26619	1.98841e-05	0.00159909	0	0	0	15.2594	14.35	10.4753	sp|U3U992|UGT8_CATRO 7-deoxyloganetic acid glucosyltransferase OS=Catharanthus roseus GN=UGT709C2 PE=1 SV=1//3.60879e-90
GLYMA.18G254700	6.94474	6.16379	1.45272	4.24292	2.2063e-05	0.00174062	0	0	0	7.12105	18.8344	15.713	sp|Q8VZG8|Y4885_ARATH Probable LRR receptor-like serine/threonine-protein kinase At4g08850 OS=Arabidopsis thaliana GN=At4g08850 PE=2 SV=3//2.72278e-20
GLYMA.07G000600	36.7266	6.69515	1.10502	6.05882	1.37123e-09	3.93163e-07	0	2.06442	0	69.1759	92.3784	56.7412	sp|Q9SUI2|PI5K7_ARATH Phosphatidylinositol 4-phosphate 5-kinase 7 OS=Arabidopsis thaliana GN=PIP5K7 PE=1 SV=1//7.4945e-15
GLYMA.03G053100	11.6008	6.89965	1.34937	5.11325	3.16668e-07	4.77125e-05	0	0	0	23.3977	30.4938	15.713	sp|Q40392|TMVRN_NICGU TMV resistance protein N OS=Nicotiana glutinosa GN=N PE=1 SV=1//3.42568e-96
GLYMA.10G113000	16.2706	7.38752	1.35696	5.44418	5.20439e-08	1.00989e-05	0	0	0	39.6744	12.5563	45.393	-//-
GLYMA.04G105900	124.317	7.87701	0.880737	8.94366	3.76484e-19	6.02704e-16	0	2.06442	1.01519	232.96	231.394	278.468	sp|P38417|LOX4_SOYBN Linoleate 9S-lipoxygenase-4 OS=Glycine max GN=LOX1.5 PE=1 SV=1//1.02421e-129
GLYMA.06G220600	25.1572	8.01393	1.30605	6.13602	8.4612e-10	2.62168e-07	0	0	0	80.3661	27.8032	42.7741	sp|Q9FXI9|GUN2_ARATH Endoglucanase 2 OS=Arabidopsis thaliana GN=At1g19940 PE=2 SV=1//1.10247e-25
GLYMA.03G058800	1261.56	13.665	1.44436	9.4609	3.05302e-21	6.90956e-18	0	0	0	4437.43	1203.61	1928.33	-//-
